# Supplementary material for: The orientation of transcription factor binding site motifs in gene promoter regions: does it matter?
Source: BMC Genomics. 2016 Mar 3;17:185. doi: 10.1186/s12864-016-2549-x (PMC4778318; doi:10.1186/s12864-016-2549-x)
Supplement: Additional file 1: — Excel document containing comprehensive motif, motif mapping, and co-expression correlation statistics information. (XLSX 242 kb) [file 12864_2016_2549_MOESM1_ESM.xlsx]

## Sheet: Motifs
Motif Name	Forward sequence	Reverse Complement Sequence	motif length	contained in larger motif (1=Yes,0=No)	contained in larger motif considering "spelled out" ambiduous bases (1=Yes,0=No)
CArG3_motif_in_AP3	CTTTCCATTTTTAGTAACTCAAGTGGACCCTTTACTTC	GAAGTAAAGGGTCCACTTGAGTTACTAAAAATGGAAAG	38	0	0
CArG2_motif_in_AP3	CTTACCTTTCATGGATTAGGCAATACTTTCCATTTTTA	TAAAAATGGAAAGTATTGCCTAATCCATGAAAGGTAAG	38	0	0
CArG1_motif_in_AP3	GTTTACATAAATGGAAAATTTATCACTTAGTTTTCATC	GATGAAAACTAAGTGATAAATTTTCCATTTATGTAAAC	38	0	0
PRHA_BS_in_PAL1	TAATTGACTCAATTACGTTCATACATTATACACAC	GTGTGTATAATGTATGAACGTAATTGAGTCAATTA	35	0	0
CGF1ATCAB2	GATAAAGATTACTTCAGATATAACAAACGTTAC	GTAACGTTTGTTATATCTGAAGTAATCTTTATC	33	0	0
AG_BS_in_AP3	CCATTTTTAGTAACTCAAGTGGACCCTTTAC	GTAAAGGGTCCACTTGAGTTACTAAAAATGG	31	1	1
E2F/DP_BS_in_AtCDC6	TTTCCCGCTACTTCCATTTTTCCCTCTT	AAGAGGGAAAAATGGAAGTAGCGGGAAA	28	0	0
TEF1BOXATA1	ACAGGGGCATAATGGTAATTTAAA	TTTAAATTACCATTATGCCCCTGT	24	0	0
M2234_1.01	DNRCACRNWTCCCVADGYNH	DNRCHTBGGGAWNYGTGYNH	20	0	0
UPRMOTIFIIAT	CCNNNNNNNNNNNNCCACG	CGTGGNNNNNNNNNNNNGG	19	0	removed, because of long stretch of Ns allowing many short motifs to map to
M2533_1.01	HNHHGTAATGATTRCDYBS	SVRHGYAATCATTACDDND	19	0	0
M2249_1.01	HNNNNNYGTACGGHNDNNV	BNNHNDCCGTACRNNNNND	19	0	removed, because of long stretch of Ns allowing many short motifs to map to
M2233_1.01	GRHCACGTGGCVVVVVVVV	BBBBBBBBGCCACGTGDYC	19	0	0
M2218_1.01	WWHCCMAAAADGGAAARHH	DDYTTTCCHTTTTKGGDWW	19	0	0
M2217_1.01	RARARARARARAVRRNRAV	BTYNYYBTYTYTYTYTYTY	19	0	0
M2732_1.01	BDRRRVCACGTGRVSHCD	HGDSBYCACGTGBYYYHV	18	0	0
M2221_1.01	WWDCYVAAAWWRGAAAVH	DBTTTCYWWTTTBRGHWW	18	0	1
CArG3_motif_in_AP3_v2	CTTTCCATTTTTAGTAAC	GTTACTAAAAATGGAAAG	18	1	1
CArG2_motif_in_AP3_v2	CTTACCTTTCATGGATTA	TAATCCATGAAAGGTAAG	18	1	1
CArG1_motif_in_AP3_v2	GTTTACATAAATGGAAAA	TTTTCCATTTATGTAAAC	18	1	1
AGL2_binding_site_motif	NNWNCCAWWWWTRGWWAN	NTWWCYAWWWWTGGNWNN	18	0	1
AGL1_binding_site_motif	NTTDCCWWWWNNGGWAAN	NTTWCCNNWWWWGGHAAN	18	0	1
M2733_1.01	DDDVCCACGTGGVMVNB	VNBKBCCACGTGGBHHH	17	0	1
M2476_1.01	HTTWCCWWAWNDGGHWD	HWDCCHNWTWWGGWAAD	17	0	1
M2247_1.01	DWNCCAWWWWTRGHAWB	VWTDCYAWWWWTGGNWH	17	0	1
M1710_1.01	HTTWCCWWAWNDGGHAD	HTDCCHNWTWWGGWAAD	17	0	1
TEF-box_promoter_motif	AGGGGCATAATGGTAA	TTACCATTATGCCCCT	16	1	1
M2489_1.01	VDWNCCAWWWWWRGNW	WNCYWWWWWTGGNWHB	16	0	1
M2248_1.01	DTDCCWWWWNDGGWAH	DTWCCHNWWWWGGHAH	16	0	1
M2241_1.01	DWWDDDGTACRNWNHW	WDNWNYGTACHHHWWH	16	0	0
M2240_1.01	DDDDDNGTACGKHHHH	DDDDMCGTACNHHHHH	16	0	1
PRHA_BS_in_PAL1_v2	TAATTGACTCAATTA	TAATTGAGTCAATTA	15	1	1
M2490_1.01	DTNCCAWWWWTRGHW	WDCYAWWWWTGGNAH	15	0	1
M2219_1.01	WDCCMAAARWRGHAA	TTDCYWYTTTKGGHW	15	0	1
M2211_1.01	WNMCMAAARDRGAAA	TTTCYHYTTTKGKNW	15	0	1
CCA1_motif2_BS_in_CAB1	AAAAAAAATCTATGA	TCATAGATTTTTTTT	15	0	0
AGATCONSENSUS	TTWCCWWWWNNGGWW	WWCCNNWWWWGGWAA	15	0	1
M2501_1.01	CACRNWTCCCRAKG	CMTYGGGAWNYGTG	14	0	1
M2243_1.01	TCACGTGWYTBRYK	MRYVARWCACGTGA	14	0	0
M2222_1.01	MCMAAARWRGAAAR	YTTTCYWYTTTKGK	14	0	1
M2213_1.01	VNNVCACGTGDVNH	DNBHCACGTGBNNB	14	0	1
AG_binding_site_motif_v2	TTDCCWWWWWWGGH	DCCWWWWWWGGHAA	14	1	1
M2531_1.01	YSCAATAATTNNV	BNNAATTATTGSR	13	0	0
M2237_1.01	CVVSGGTAGGTGG	CCACCTACCSBBG	13	0	0
M2215_1.01	DDNRNSWCACGTG	CACGTGWSNYNHH	13	0	1
M1802_1.01	CAATVATTGVVSV	BSBBCAATBATTG	13	0	0
JASE2_motif_in_OPR1	CATACGTCGTCAA	TTGACGACGTATG	13	0	0
MRE_motif_in_CHS	TCTAACCTACCA	TGGTAGGTTAGA	12	0	0
M2239_1.01	GGDGGTAGGTGS	SCACCTACCHCC	12	0	1
M2238_1.01	VDBGRCRGTTRS	SYAACYGYCVHB	12	0	0
M2235_1.01	SCAATAATTNNV	BNNAATTATTGS	12	1	1
HY5AT	TGACACGTGGCA	TGCCACGTGTCA	12	0	1
AGL15_BS_in_AtGA2ox6	CCAATTTAATGG	CCATTAAATTGG	12	0	0
UPRE1AT	ATTGGTCCACG	CGTGGACCAAT	11	0	0
TL1ATSAR	CTGAAGAAGAA	TTCTTCTTCAG	11	0	0
OBP-1,4,5_BS_in_GST6	TACACTTTTGG	CCAAAAGTGTA	11	0	0
M2737_1.01	HCWCCTGRNNH	DNNYCAGGWGD	11	0	1
M2736_1.01	HWMTGTTGSNB	VNSCAACAKWD	11	0	1
M2252_1.01	DRCKCGGTCAA	TTGACCGMGYH	11	0	0
M2251_1.01	HNACGTCABSV	BSVTGACGTND	11	0	0
M2212_1.01	BBHCACGTGYD	HRCACGTGDVV	11	0	1
GATA_motif	AAGATAAGATT	AATCTTATCTT	11	0	0
ERE_promoter_motif	TAAGAGCCGCC	GGCGGCTCTTA	11	0	0
AG_BS_in_AP3_v2	CCATTTTTAGT	ACTAAAAATGG	11	1	1
UPRE2AT	CCACGTCATC	GATGACGTGG	10	0	1
SORLREP5	TTGCATGACT	AGTCATGCAA	10	0	0
SORLREP1	TTWTACTAGT	ACTAGTAWAA	10	0	0
M2250_1.01	BBGGGHCCAC	GTGGDCCCVV	10	0	1
M2226_1.01	CCAAAAAWRG	CYWTTTTTGG	10	0	1
M2223_1.01	DBCCACGTGD	HCACGTGGVH	10	0	1
M0758_1.01	HMWTWAATGH	DCATTWAWKD	10	0	0
M0267_1.01	HNACGTMABY	RVTKACGTND	10	0	1
M0256_1.01	YGMCAGYTRK	MYARCTGKCR	10	0	1
LS7_promoter_motif	TCTACGTCAC	GTGACGTAGA	10	0	0
LS5_promoter_motif	ACGTCATAGA	TCTATGACGT	10	0	0
JASE1_motif_in_OPR1	CGTCAATGAA	TTCATTGACG	10	0	0
CCA1_motif1_BS_in_CAB1	AAACAATCTA	TAGATTGTTT	10	0	0
AP1_BS_in_AP3	CCATTTTTAG	CTAAAAATGG	10	1	1
AG_BS_in_SUP	CCATTTTTGG	CCAAAAATGG	10	0	1
ACE_promoter_motif	GACACGTAGA	TCTACGTGTC	10	0	0
ABREATRD22	RYACGTGGYR	YRCCACGTRY	10	0	1
UP1ATMSD	GGCCCAWWW	WWWTGGGCC	9	0	1
TELO-box_promoter_motif	AAACCCTAA	TTAGGGTTT	9	0	0
SORLREP4	CTCCTAATT	AATTAGGAG	9	0	0
SORLREP3	TGTATATAT	ATATATACA	9	0	0
SORLREP2	ATAAAACGT	ACGTTTTAT	9	0	0
SORLIP4	GTATGATGG	CCATCATAC	9	0	0
SORLIP3	CTCAAGTGA	TCACTTGAG	9	0	0
SBP-box_promoter_motif	TNCGTACAA	TTGTACGNA	9	0	1
Nonamer_promoter_motif	AGATCGACG	CGTCGATCT	9	0	0
MYB2_binding_site_motif	TAACTSGTT	AACSAGTTA	9	0	1
M2569_1.01	VCGCTGAGB	VCTCAGCGB	9	0	0
M2532_1.01	CAATVATTG	CAATBATTG	9	1	1
M2220_1.01	HCACGCGCT	AGCGCGTGD	9	0	0
M1305_1.01	ATTACTTAA	TTAAGTAAT	9	0	1
M0264_1.01	KMCACGTVD	HBACGTGKM	9	0	1
M0255_1.01	WKACGTCAY	RTGACGTMW	9	0	1
GBOXLERBCS	MCACGTGGC	GCCACGTGK	9	0	1
EveningElement_promoter_motif	AAAATATCT	AGATATTTT	9	0	0
E2F-varient_binding_site_motif	TCTCCCGCC	GGCGGGAGA	9	0	1
E2FAT	TYTCCCGCC	GGCGGGARA	9	0	1
DRE_promoter_motif	TACCGACAT	ATGTCGGTA	9	0	0
DRE-like_promoter_motif	DRCCGACNW	WNGTCGGYH	9	0	1
ATHB6_binding_site_motif	CAATTATTA	TAATAATTG	9	0	0
ATHB2_binding_site_motif	TAATMATTA	TAATKATTA	9	0	1
ANAERO5CONSENSUS	TTCCCTGTT	AACAGGGAA	9	0	1
ANAERO4CONSENSUS	GTTTHGCAA	TTGCDAAAC	9	0	0
AAGACGTAGATACL12	AAGACGTAG	CTACGTCTT	9	0	0
Z-box_promoter_motif	ATACGTGT	ACACGTAT	8	0	1
UPRMOTIFIAT	CCACGTCA	TGACGTGG	8	1	1
UP2ATMSD	AAACCCTA	TAGGGTTT	8	1	1
SV40_core_promoter_motif	GTGGWWHG	CDWWCCAC	8	0	1
SBOXATRBCS	CACCTCCA	TGGAGGTG	8	0	0
octamer_promoter_motif	CGCGGATC	GATCCGCG	8	0	0
MYB_binding_site_promoter	MACCWAMC	GKTWGGTK	8	0	1
MYB3_binding_site_motif	TAACTAAC	GTTAGTTA	8	0	0
MYB1_binding_site_motif	MTCCWACC	GGTWGGAK	8	0	0
M2244_1.01	CATGCRHH	DDYGCATG	8	0	1
M2232_1.01	VCACGTGC	GCACGTGB	8	0	1
M2230_1.01	MGCCGCCR	YGGCGGCK	8	0	1
M2227_1.01	GCATGCNR	YNGCATGC	8	0	1
M2225_1.01	YCACRTGS	SCAYGTGR	8	0	1
M2224_1.01	BSCACGTG	CACGTGSV	8	0	1
M2216_1.01	YCTCGTAC	GTACGAGR	8	0	0
M1712_1.01	AATAATTV	BAATTATT	8	0	1
M1571_1.01	BRGTCAAM	KTTGACYV	8	0	1
M1565_1.01	TRGTCAAM	KTTGACYA	8	0	1
M1561_1.01	RGTCAACK	MGTTGACY	8	0	0
M1559_1.01	RGTCAACG	CGTTGACY	8	0	1
M1555_1.01	YRGTCAAM	KTTGACYR	8	0	1
M1554_1.01	YGGTCAAM	KTTGACCR	8	0	1
M1520_1.01	GGGACCAY	RTGGTCCC	8	0	1
M1519_1.01	GGVCCCAC	GTGGGBCC	8	0	1
M1517_1.01	GGSCCCAC	GTGGGSCC	8	0	1
M1516_1.01	GGGACCAC	GTGGTCCC	8	0	1
M1515_1.01	DGGMCCAC	GTGGKCCH	8	0	1
M1494_1.01	KCGGCCGD	HCGGCCGM	8	0	1
M1439_1.01	HGTACGGW	WCCGTACD	8	0	1
M1309_1.01	TDNCGTRH	DYACGNHA	8	0	1
M1308_1.01	TTRCGTRW	WYACGYAA	8	0	1
M1307_1.01	TTGCGTRY	RYACGCAA	8	0	1
M1306_1.01	TKDCKTGY	RCAMGHMA	8	0	1
M1304_1.01	TWRCGTAA	TTACGYWA	8	0	1
M1302_1.01	RTTRCGTR	YACGYAAY	8	0	1
M1248_1.01	YTAGGKYW	WRMCCTAR	8	0	1
M1239_1.01	MGDATCTD	HAGATHCK	8	0	1
M1238_1.01	CCTTATCH	DGATAAGG	8	0	1
M1237_1.01	RGTWGGTR	YACCWACY	8	0	1
M1235_1.01	KMCGTTAC	GTAACGKM	8	0	1
M1233_1.01	MGDATCTT	AAGATHCK	8	0	1
M1232_1.01	RRCVGTTR	YAACBGYY	8	0	1
M1224_1.01	YGGATAWC	GWTATCCR	8	0	0
M1221_1.01	GGTAGGTR	YACCTACC	8	0	1
M1219_1.01	DARTATCH	DGATAYTH	8	0	1
M1182_1.01	RCGGTAAW	WTTACCGY	8	0	1
M1180_1.01	KGGTTAAM	KTTAACCM	8	0	1
M0770_1.01	AATKATTR	YAATMATT	8	0	1
M0769_1.01	YTGATTGA	TCAATCAR	8	0	0
M0767_1.01	MATGATTR	YAATCATK	8	0	1
M0766_1.01	CATTWATK	MATWAATG	8	0	1
M0764_1.01	DTGATTRV	BYAATCAH	8	0	1
M0762_1.01	HWTGATTG	CAATCAWD	8	0	1
M0760_1.01	WWWATTAT	ATAATWWW	8	0	1
M0759_1.01	HATNATTD	HAATNATD	8	0	1
M0680_1.01	CAGATCTH	DAGATCTG	8	0	1
M0679_1.01	CAGATCTA	TAGATCTG	8	0	1
M0604_1.01	AGRTWCAT	ATGWAYCT	8	0	1
M0581_1.01	DWAACGTW	WACGTTWH	8	0	1
M0580_1.01	GWTAACGH	DCGTTAWC	8	0	1
M0578_1.01	DWAAAGBD	HVCTTTWH	8	0	1
M0571_1.01	DWWAAMGT	ACKTTWWH	8	0	1
M0526_1.01	RTTTGAAY	RTTCAAAY	8	0	1
M0525_1.01	DTTTRAAW	WTTYAAAH	8	0	1
M0518_1.01	AAWAAAAM	KTTTTWTT	8	0	1
M0353_1.01	VDBRCACT	AGTGYVHB	8	0	1
M0268_1.01	MCACGTSW	WSACGTGK	8	0	1
M0261_1.01	TKACGTCA	TGACGTMA	8	0	1
M0257_1.01	CACGTGKM	KMCACGTG	8	0	1
M0252_1.01	YACGTGTH	DACACGTR	8	0	1
M0157_1.01	HCACGTGM	KCACGTGD	8	0	1
M0156_1.01	VCACGYGH	DCRCGTGB	8	0	1
M0154_1.01	BCACGTGC	GCACGTGV	8	0	1
M0149_1.01	MCACGTGV	BCACGTGK	8	0	1
M0146_1.01	GCATGCAK	MTGCATGC	8	0	1
M0081_1.01	RCAACAKA	TMTGTTGY	8	0	1
M0078_1.01	CACCTGAH	DTCAGGTG	8	0	1
M0040_1.01	CGCCGGCM	KGCCGGCG	8	0	1
M0034_1.01	YRCCGACA	TGTCGGYR	8	0	1
M0033_1.01	SCGCCGCC	GGCGGCGS	8	0	1
M0032_1.01	RCCGACNW	WNGTCGGY	8	1	1
M0030_1.01	RCCGACAT	ATGTCGGY	8	0	1
M0022_1.01	VCGCCGCC	GGCGGCGB	8	0	1
M0020_1.01	VGCCGSCD	HGSCGGCB	8	0	1
M0018_1.01	SMGCCGHM	KDCGGCKS	8	0	1
M0013_1.01	RCAACATH	DATGTTGY	8	0	1
M0011_1.01	CGCCGSCR	YGSCGGCG	8	0	1
M0008_1.01	RCAACATW	WATGTTGY	8	0	1
M0005_1.01	VGCCGCCD	HGGCGGCB	8	0	1
L1-box_promoter_motif	TAAATGYA	TRCATTTA	8	0	1
Gap-box_motif	CAAATGAA	TTCATTTG	8	0	0
E2F_binding_site_motif	TTTCCCGC	GCGGGAAA	8	1	1
DREB1A/CBF3	RCCGACNT	ANGTCGGY	8	0	1
CDA1ATCAB2	CAAAACGC	GCGTTTTG	8	0	1
CCA1_binding_site_motif	AAMAATCT	AGATTKTT	8	0	1
CBF1_BS_in_cor15a	TGGCCGAC	GTCGGCCA	8	0	1
Bellringer/replumless/pennywise_BS3_IN_AG	ACTAATTT	AAATTAGT	8	0	1
Bellringer/replumless/pennywise_BS1_IN_AG	AAATTAAA	TTTAATTT	8	0	0
ABRE-like_binding_site_motif	BACGTGKM	KMCACGTV	8	1	1
ABRE_binding_site_motif	YACGTGGC	GCCACGTR	8	0	1
ABFs_binding_site_motif	CACGTGGC	GCCACGTG	8	1	1
WBBOXPCWRKY1	TTTGACY	RGTCAAA	7	0	1
SORLIP5	GAGTGAG	CTCACTC	7	0	1
MYB4_binding_site_motif	AMCWAMC	GKTWGKT	7	0	1
MYB1LEPR	GTTAGTT	AACTAAC	7	1	1
M1811_1.01	MRDATCT	AGATHYK	7	0	1
M1568_1.01	RGTCAAH	DTTGACY	7	0	1
M1567_1.01	RGTCAAC	GTTGACY	7	1	1
M1566_1.01	RGTCAAM	KTTGACY	7	1	1
M1563_1.01	DGTCAAH	DTTGACH	7	0	1
M1444_1.01	DGTACKD	HMGTACH	7	0	1
M1247_1.01	CRTATCT	AGATAYG	7	0	1
M1246_1.01	TTATCCD	HGGATAA	7	0	1
M1226_1.01	VRDATCT	AGATHYB	7	0	1
M1225_1.01	VGHATCW	WGATDCB	7	0	1
M1222_1.01	VGWATCW	WGATWCB	7	0	1
M1220_1.01	HRGATAR	YTATCYD	7	0	1
M1218_1.01	TAGGGCW	WGCCCTA	7	0	1
M1217_1.01	RGAATCT	AGATTCY	7	0	1
M0761_1.01	WTNATTR	YAATNAW	7	0	1
M0737_1.01	GTACGGH	DCCGTAC	7	1	1
M0576_1.01	WAAAGBD	HVCTTTW	7	1	1
M0517_1.01	DVCGYGT	ACRCGBH	7	0	1
M0269_1.01	DCGTCAB	VTGACGH	7	0	1
M0266_1.01	ACGTCAB	VTGACGT	7	1	1
M0253_1.01	MCACGTG	CACGTGK	7	1	1
M0161_1.01	CACGTGS	SCACGTG	7	1	1
M0147_1.01	CCGACAD	HTGTCGG	7	0	1
M0037_1.01	VGCCGNC	GNCGGCB	7	0	1
M0028_1.01	MGCCRNC	GNYGGCK	7	0	1
M0027_1.01	GCCGGCV	BGCCGGC	7	0	1
M0026_1.01	RCCGACD	HGTCGGY	7	0	1
M0017_1.01	GSCGSCB	VGSCGSC	7	0	1
M0016_1.01	RCCGHCM	KGDCGGY	7	0	1
M0014_1.01	RCCGNCH	DGNCGGY	7	0	1
M0012_1.01	MGCCGNM	KNCGGCK	7	0	1
M0009_1.01	HGCCGNH	DNCGGCD	7	0	1
M0006_1.01	VCRCCGC	GCGGYGB	7	0	1
LTRE_promoter_motif	ACCGACA	TGTCGGT	7	1	1
LEAFYATAG	CCAATGT	ACATTGG	7	0	1
GAREAT	TAACAAR	YTTGTTA	7	0	1
GADOWNAT	ACGTGTC	GACACGT	7	1	1
DPBF1&2_binding_site_motif	ACACNNG	CNNGTGT	7	0	1
AtMYB2_BS_in_RD22	CTAACCA	TGGTTAG	7	0	1
ANAERO3CONSENSUS	TCATCAC	GTGATGA	7	0	1
ANAERO1CONSENSUS	AAACAAA	TTTGTTT	7	0	1
AGCBOXNPGLB	AGCCGCC	GGCGGCT	7	1	1
ACGTABREMOTIFA2OSEM	ACGTGKC	GMCACGT	7	1	1
W-box_promoter_motif	TTGACY	RGTCAA	6	1	1
T-box_promoter_motif	ACTTTG	CAAAGT	6	0	1
TATA-box_motif	TATAAA	TTTATA	6	0	1
SORLIP1	AGCCAC	GTGGCT	6	0	1
RAV1-B_binding_site_motif	CACCTG	CAGGTG	6	1	1
MYCATERD1	CATGTG	CACATG	6	0	1
MYB2AT	TAACTG	CAGTTA	6	0	1
MYB1AT	WAACCA	TGGTTW	6	0	1
M1569_1.01	VGTCAD	HTGACB	6	0	1
M1551_1.01	RGTCAW	WTGACY	6	0	1
M1549_1.01	GGTCAA	TTGACC	6	1	1
M1443_1.01	GTACGD	HCGTAC	6	0	1
M0516_1.01	VCGYGT	ACRCGB	6	1	1
M0162_1.01	CACGYG	CRCGTG	6	1	1
M0038_1.01	GCCGNC	GNCGGC	6	1	1
M0036_1.01	GCCGHH	DDCGGC	6	0	1
M0031_1.01	RCCGAC	GTCGGY	6	1	1
M0023_1.01	GCCGNM	KNCGGC	6	1	1
M0019_1.01	RCCGHC	GDCGGY	6	1	1
Ibox_promoter_motif	GATAAG	CTTATC	6	1	1
Hexamer_promoter_motif	CCGTCG	CGACGG	6	0	1
GCC-box_promoter_motif	GCCGCC	GGCGGC	6	1	1
GATA_promoter_motif	WGATAR	YTATCW	6	0	1
Box_II_promoter_motif	GGTTAA	TTAACC	6	1	1
ATB2/AtbZIP53/AtbZIP44/GBF5_BS_in_ProDH	ACTCAT	ATGAGT	6	0	1
ARF_binding_site_motif	TGTCTC	GAGACA	6	0	1
ANAERO2CONSENSUS	AGCAGC	GCTGCT	6	0	1
W-box_promoter_motif_v2	TTGAC	GTCAA	5	1	1
SORLIP2	GGGCC	GGCCC	5	1	1
RAV1-A_binding_site_motif	CAACA	TGTTG	5	1	1
M0682_1.01	HGATC	GATCD	5	0	1
M0152_1.01	ACGTG	CACGT	5	1	1
M0150_1.01	AYGTG	CACRT	5	1	1
LTRECOREATCOR15	CCGAC	GTCGG	5	1	1
ASF1MOTIFCAMV	TGACG	CGTCA	5	1	1
M0007_1.01	GCCG	CGGC	4	1	1

## Sheet: Core Promoter Motifs
# from http://www.ncbi.nlm.nih.gov/pmc/articles/PMC554773/pdf/1471-2164-6-25.pdf, Molina & Grotewold, BMC Genomics, 2005, Consensus motifs extracted from Figure 1
10 motifs reported enriched in the sequence interval -50,-1bp
Motif Name	Forward sequence	Reverse Complement Sequence	motif length
cM1	YYTCTYYYTC	GARRRAGARR	10
cM2	ARARAVAAAR	YTTTBTYTYT	10
cM3 (TATA-box_motif)	TATAAA	TTTATA	6
cM4	TCDTCDTC	GAHGAHGA	8
cM5	AAACCCTARH	DYTAGGGTTT	10
cM6	BAGAGAGA	TCTCTCTV	8
cM7	ARGCCCAW	WTGGGCYT	8
cM8	HCGHCGYCGT	ACGRCGDCGD	10
cM9	MACAMACAMA	TKTGTKTGTK	10
cM10	GDHGVAGAVG	CBTCTBCDHC	10

## Sheet: Mapping and co-expression stats
Upstream	Motif	N_pos	N_neg	N_genes_pos_mappings_only	N_genes_neg_mappings_only	cor_between_pos	cor_between_neg	p-value	Cohens_D	fractionFW	fractionRC	p-orient_BH	posEntr_+dir_(10_bins_500upstream_only)	posEntr_-dir_(10_bins)	delta_Entropy	contained	not_contained	cor_between_genes_containing_element,_regardless_of_direction_(max_1000)	cor_between_genes_not_containing_elements_(max_1000)	p-value.2	Cohens_D.2
500	AAGACGTAGATACL12	28	25	28	25	0.002471	-0.010342	0.356932	0.085568	0.480661	0.519339	0.764142	2.04701	1.9916	0.0554082	53	89	0.000487	0.013519	0.196622	-0.089108
500	ABFs_binding_site_motif	426	410	352	336	0.009215	0.012921	0.468609	-0.017807	0.5	0.5	0.825039	2.10048	2.08215	0.0183218	751	758	0.012967	0.001139	3.51225e-24	0.058625
500	ABRE_binding_site_motif	590	594	495	500	0.007274	0.011086	0.125699	-0.018689	0.48765	0.51235	0.750111	2.09578	2.09033	0.00545373	1005	1000	0.010655	0.0056	0.296567	0.026091
500	ABREATRD22	279	264	269	253	0.010947	0.020514	1.99827e-05	-0.0479	0.470297	0.529703	0.173366	2.16174	2.12838	0.0333633	527	532	0.015944	0.0038	8.82505e-21	0.06421
500	ABRE-like_binding_site_motif	3218	3132	1690	1610	0.004281	0.003335	1.42883e-07	0.005273	0.483378	0.516622	0.00253224	2.18313	2.19566	-0.0125268	961	962	0.005908	0.001792	7.72493e-19	0.022853
500	ACE_promoter_motif	18	8	18	8	-0.006468	0.011364	0.573163	-0.087773	0.49552	0.50448	0.190028	2.01412	1.88916	0.124963	26	99	-0.000608	0.010686	0.323279	-0.064059
500	ACGTABREMOTIFA2OSEM	2141	1924	1459	1293	0.006843	0.005418	1.18134e-05	0.007581	0.492817	0.507183	0.000280915	2.13982	2.18582	-0.045998	959	1052	0.00857	0.002402	7.54985e-16	0.033191
500	AG_binding_site_motif_v2	118	122	96	101	0.00136	0.001589	0.955832	-0.001341	0.493074	0.506926	1	2.27062	2.19545	0.0751686	217	232	0.002191	0.000717	0.0905803	0.008604
500	AG_BS_in_AP3_v2	10	18	10	18	-0.026513	-0.017815	0.473753	-0.056958	0.501017	0.498983	0.369975	1.8867	1.69202	0.194677	28	91	-0.012947	0.006714	0.152194	-0.116163
500	AG_BS_in_SUP	55	51	55	51	-0.004649	-0.007061	0.527758	0.014753	0.486151	0.513849	0.790738	2.23893	2.10672	0.132207	106	111	-0.001421	0.002838	0.292217	-0.025691
500	AGATCONSENSUS	111	106	93	90	0.008755	0.003614	0.321339	0.029798	0.493074	0.506926	0.815955	2.22853	2.25796	-0.0294291	199	184	0.003639	0.000546	0.0071982	0.017385
500	AGCBOXNPGLB	261	225	252	219	0.014425	0.006274	0.00335011	0.045171	0.533152	0.466848	0.975512	2.26185	2.27411	-0.0122597	475	470	0.009404	0.003848	0.000578531	0.033171
500	AGL1_binding_site_motif	33	31	17	15	-0.001255	0	0.815647	-0.007505	0.497103	0.502897	0.937088	2.11969	2.0249	0.0947927	48	82	0.00426	0.003217	0.809787	0.006699
500	AGL2_binding_site_motif	142	125	121	104	0.012815	0.004252	0.215479	0.051492	0.51581	0.48419	0.832582	2.23517	2.23866	-0.00348678	246	245	0.011962	0.006733	0.000184476	0.03118
500	ANAERO1CONSENSUS	13682	12235	7621	6745	0.00263	0.003345	2.4117e-78	-0.004116	0.535587	0.464413	0.0787516	2.3056	2.30921	-0.00360538	1053	970	0.002105	0.004737	2.15088e-09	-0.015707
500	ANAERO2CONSENSUS	1558	1638	1348	1425	0.007629	0.007773	0.410916	-0.000823	0.506926	0.493074	0.13323	2.30214	2.30641	-0.00426397	1017	1044	0.006492	0.003162	0.000105726	0.019316
500	ANAERO3CONSENSUS	1789	1237	1559	1111	0.001214	0.003181	6.53511e-08	-0.011313	0.544489	0.455511	6.92116e-06	2.27051	2.30655	-0.0360408	997	1000	0.002251	0.002207	0.521043	0.000256
500	ANAERO4CONSENSUS	332	304	322	292	0.004031	0.003555	0.671423	0.002668	0.48457	0.51543	0.220111	2.28938	2.29228	-0.00290328	622	636	0.003733	0.002644	0.838501	0.006121
500	ANAERO5CONSENSUS	41	37	41	37	0.020095	0.006389	0.158374	0.075742	0.51242	0.48758	0.951798	2.32018	2.24347	0.0767035	78	80	0.01422	-0.003962	0.0135992	0.101761
500	AP1_BS_in_AP3	46	62	46	62	-0.005635	0.004727	0.259341	-0.05999	0.50448	0.49552	0.358969	2.2727	2.13305	0.139653	108	114	0.003742	-0.002557	0.193945	0.038174
500	ARF_binding_site_motif	4504	4100	3581	3279	0.002562	0.004072	3.57362e-16	-0.00867	0.50448	0.49552	0.00483624	2.30634	2.31353	-0.0071852	985	1014	0.004945	0.002643	8.9567e-06	0.01323
500	ASF1MOTIFCAMV	7068	7608	4493	4949	0.003314	0.002961	1.98983e-06	0.00203	0.485135	0.514865	0.69914	2.30817	2.2965	0.0116727	1037	1029	0.003913	0.002907	0.000430529	0.00568
500	ATB2/AtbZIP53/AtbZIP44/GBF5_BS_in_ProDH	4997	4655	3924	3592	0.001616	0.002238	4.13631e-08	-0.003599	0.529703	0.470297	0.0976753	2.3086	2.301	0.00760401	1003	1013	0.00213	0.003214	0.000598235	-0.006388
500	ATHB2_binding_site_motif	1175	1042	1043	910	0.007094	0.004025	9.13187e-08	0.018082	0.507183	0.492817	0.145359	2.28997	2.29398	-0.0040172	1000	1016	0.007002	0.002834	5.50808e-16	0.024582
500	ATHB6_binding_site_motif	347	380	343	374	0.001841	0.003409	0.306394	-0.008884	0.514865	0.485135	0.174958	2.27238	2.27833	-0.00595447	718	727	0.00325	0.004616	2.41218e-07	-0.00788
500	AtMYB2_BS_in_RD22	1202	1038	1135	965	0.001951	0.004615	2.22606e-10	-0.015784	0.551351	0.448649	0.408699	2.30587	2.28303	0.022831	1054	1015	0.002699	0.002004	0.0055395	0.004007
500	Bellringer/replumless/pennywise_BS1_IN_AG	4420	4053	3436	3149	0.003987	0.003068	0.0331839	0.005305	0.513849	0.486151	0.395783	2.29888	2.29835	0.000535696	1040	1001	0.003105	0.002839	0.13508	0.001538
500	Bellringer/replumless/pennywise_BS3_IN_AG	1285	1356	1188	1252	0.003227	0.003735	0.052132	-0.002835	0.511404	0.488596	0.0677299	2.27947	2.29056	-0.0110892	1011	996	0.004391	0.002089	3.69996e-07	0.01306
500	Box_II_promoter_motif	5113	5415	3719	3994	0.005257	0.003419	2.39483e-47	0.010555	0.470297	0.529703	0.0133011	2.30766	2.30367	0.00399238	1002	1000	0.004262	0.002825	1.84283e-06	0.008227
500	CBF1_BS_in_cor15a	55	66	55	66	0.013781	0.003536	0.148654	0.059842	0.5	0.5	0.676551	2.17598	2.21654	-0.0405585	121	130	0.010223	0.009307	0.43024	0.005211
500	CCA1_binding_site_motif	3109	2624	2692	2223	0.00254	0.003467	1.48787e-07	-0.005338	0.528946	0.471054	0.173366	2.30687	2.30412	0.00275496	1017	999	0.002766	0.004181	1.55058e-10	-0.00822
500	CCA1_motif1_BS_in_CAB1	77	77	77	77	0.00554	0.000358	0.653121	0.036065	0.54348	0.45652	0.595933	2.21304	2.28142	-0.0683831	154	155	0.004836	0.008532	0.204821	-0.02325
500	CDA1ATCAB2	320	286	306	274	0.007802	0.010543	0.678694	-0.015589	0.54348	0.45652	0.749901	2.2293	2.25619	-0.0268901	587	568	0.009468	0.00628	0.0343423	0.018106
500	DPBF1&2_binding_site_motif	9689	9254	5736	5502	0.002178	0.002757	4.89092e-32	-0.003321	0.521781	0.478219	0.032561	2.30388	2.30653	-0.00264586	1058	1023	0.002363	0.005984	9.78488e-14	-0.02065
500	DRE_promoter_motif	36	21	34	21	0.058275	-0.004611	0.0341947	0.306645	0.533152	0.466848	0.388878	1.92905	1.91355	0.0155042	55	106	0.027537	0.004276	0.0197029	0.12209
500	DREB1A/CBF3	795	668	741	617	0.010507	0.008341	0.000107057	0.012438	0.527195	0.472805	0.515067	2.30675	2.29498	0.0117766	980	989	0.010122	0.004453	2.54636e-36	0.03281
500	DRE-like_promoter_motif	1337	1203	1230	1098	0.007143	0.00563	5.90551e-10	0.008632	0.527759	0.472241	0.975512	2.31058	2.29202	0.0185641	1012	1049	0.005277	0.002918	0.221267	0.013795
500	E2F_binding_site_motif	239	205	207	181	0.044001	0.023286	6.56826e-16	0.117603	0.534164	0.465836	0.975512	2.24784	2.26427	-0.0164349	390	394	0.033652	0.001128	1.24379e-113	0.19135
500	E2FAT	150	131	128	115	0.035315	0.034124	0.811144	0.006576	0.554844	0.445156	0.764745	2.20656	2.27002	-0.0634599	244	234	0.03589	0.005217	2.2586e-37	0.173174
500	E2F-varient_binding_site_motif	36	34	36	34	0.010636	0.029133	0.190747	-0.100866	0.567013	0.432987	0.69914	1.97021	2.1352	-0.164987	70	96	0.024876	0.001544	0.000217418	0.12413
500	EveningElement_promoter_motif	767	680	709	631	0.011871	0.010179	0.0505339	0.009325	0.521781	0.478219	0.777808	2.29005	2.29004	1.27558e-05	1017	999	0.011624	0.003039	1.3956e-36	0.049722
500	GADOWNAT	1171	1002	928	781	0.010417	0.007354	4.35977e-05	0.016319	0.496537	0.503463	0.00122064	2.1531	2.22172	-0.0686179	991	1027	0.011157	0.003466	9.05167e-38	0.042421
500	Gap-box_motif	933	997	880	943	0.001578	0.001111	0.707766	0.002682	0.513849	0.486151	0.0508557	2.28376	2.30357	-0.0198093	993	982	0.002328	0.002728	0.905113	-0.002262
500	GAREAT	7354	7066	5283	5016	0.002903	0.003025	0.690318	-0.000707	0.522726	0.477274	0.0172164	2.30887	2.30473	0.00413809	1028	1008	0.002312	0.002356	0.164185	-0.000252
500	GATA_motif	45	38	40	37	-0.003933	0.017542	0.382549	-0.106102	0.480661	0.519339	0.584222	2.15643	2.09724	0.0591861	78	110	0.001288	0.004662	0.20666	-0.019729
500	GATA_promoter_motif	25440	27261	7854	8701	0.003554	0.002377	3.91955e-51	0.006808	0.486081	0.513919	0.358969	2.31009	2.31318	-0.0030891	1021	1010	0.002664	0.006014	1.60064e-06	-0.019563
500	GBOXLERBCS	359	332	290	265	0.008821	0.016201	0.000393683	-0.035306	0.507183	0.492817	0.764745	2.0936	2.01879	0.0748044	614	598	0.014608	0.002818	4.30857e-12	0.059272
500	GCC-box_promoter_motif	866	755	738	676	0.010754	0.008489	0.0129132	0.012873	0.529703	0.470297	0.885198	2.31846	2.29962	0.0188431	1025	988	0.011147	0.002369	2.60911e-46	0.050422
500	Hexamer_promoter_motif	1159	1109	1001	959	0.010499	0.014249	3.3705e-08	-0.021332	0.511404	0.488596	0.998371	2.30389	2.30784	-0.00394805	997	988	0.01125	0.003554	1.08297e-37	0.043995
500	HY5AT	20	11	20	11	0.008532	0.000184	0.620721	0.050618	0.488596	0.511404	0.3257	1.86053	1.76776	0.0927729	31	107	0.020593	0.000479	0.050604	0.11203
500	Ibox_promoter_motif	4247	4794	3362	3842	0.002426	0.003264	0.00471333	-0.004504	0.477204	0.522796	0.408699	2.31294	2.30819	0.0047486	1042	980	0.002379	0.005345	2.9695e-16	-0.016403
500	JASE1_motif_in_OPR1	14	11	14	11	-0.003684	0.006566	0.879079	-0.044305	0.506926	0.493074	0.868373	1.94591	1.67263	0.273285	25	102	-0.010343	0.001795	0.328288	-0.069343
500	L1-box_promoter_motif	1434	1522	1310	1377	0.002036	0.001607	0.61174	0.002454	0.494574	0.505426	0.620812	2.29675	2.29237	0.00437922	1061	1002	0.001808	0.001609	0.77261	0.001128
500	LEAFYATAG	835	948	787	894	0.002333	0.006249	1.69119e-13	-0.021978	0.514865	0.485135	0.00134297	2.30556	2.30875	-0.00319836	984	988	0.003044	0.002197	0.592167	0.004812
500	LS7_promoter_motif	13	8	13	8	0.016092	0.036429	0.56859	-0.081374	0.541051	0.458949	0.764745	1.84462	1.49418	0.350446	21	98	0.003272	0.020827	0.364985	-0.099408
500	LTRE_promoter_motif	496	453	472	433	0.008232	0.005994	0.0564132	0.01239	0.540041	0.459959	0.586452	2.29401	2.29296	0.00104518	917	960	0.00757	0.004264	4.72398e-05	0.018953
500	LTRECOREATCOR15	5092	4493	3718	3280	0.005787	0.006378	0.719668	-0.003406	0.533152	0.466848	0.878958	2.30352	2.30924	-0.00571929	1017	988	0.005053	0.002932	4.264e-07	0.011877
500	M0005_1.01	611	512	526	470	0.013294	0.011281	0.0305103	0.011229	0.528569	0.471431	0.620812	2.30666	2.3005	0.00615983	998	992	0.012655	0.003189	1.35099e-60	0.053007
500	M0006_1.01	1097	883	972	775	0.015317	0.014031	0.00190704	0.007258	0.543738	0.456262	0.676551	2.30861	2.29671	0.0118962	1014	1006	0.013508	0.001784	2.51717e-94	0.06649
500	M0007_1.01	13688	13129	5767	5462	0.00566	0.004527	3.68515e-53	0.006459	0.5	0.5	0.00618011	2.3087	2.31026	-0.00156316	985	952	0.005475	0.000547	1.50505e-17	0.027577
500	M0008_1.01	1960	2018	1758	1781	0.002293	0.003961	1.98088e-18	-0.009761	0.534095	0.465905	6.05257e-06	2.30676	2.29448	0.0122807	1001	1024	0.002774	0.00301	0.1083	-0.001371
500	M0009_1.01	9227	8588	4983	4585	0.005819	0.006095	0.906424	-0.001573	0.505794	0.494206	0.0104921	2.31124	2.31261	-0.00137091	1056	990	0.009932	0.00251	2.34198e-45	0.043183
500	M0011_1.01	352	341	211	209	0.024608	0.029084	0.0224577	-0.025232	0.527195	0.472805	0.631097	2.28714	2.27721	0.0099309	531	557	0.02596	0.001975	1.20442e-115	0.133257
500	M0012_1.01	4234	3816	2798	2502	0.00702	0.00836	4.83634e-13	-0.007477	0.514362	0.485638	0.159572	2.30902	2.31135	-0.0023235	1020	977	0.006675	0.002875	0.025389	0.021103
500	M0013_1.01	2573	2539	2241	2191	0.002158	0.003677	1.56199e-16	-0.008804	0.536977	0.463023	3.0323e-05	2.30804	2.2933	0.0147427	1038	1016	0.00268	0.003657	0.0391802	-0.005726
500	M0014_1.01	6297	5546	4228	3630	0.005611	0.00619	0.00269299	-0.003285	0.530083	0.469917	0.885198	2.29924	2.30441	-0.00516186	972	977	0.00647	0.00177	4.3028e-29	0.026725
500	M0016_1.01	3403	2958	2786	2419	0.005541	0.005403	0.0680618	0.000776	0.537233	0.462767	0.885198	2.29798	2.30117	-0.0031851	979	998	0.004808	0.002422	1.21901e-07	0.01364
500	M0017_1.01	2019	1830	604	406	0.00635	0.011893	0.109991	-0.032321	0.498241	0.501759	0.0102663	2.30529	2.30928	-0.00398796	1003	1010	0.010688	0.001022	3.08417e-80	0.056832
500	M0018_1.01	1375	1197	1127	965	0.00669	0.008739	0.0576343	-0.011471	0.517257	0.482743	0.257841	2.30948	2.30851	0.000966314	1042	1045	0.007413	0.003917	2.14835e-05	0.020225
500	M0019_1.01	6978	6119	4445	3869	0.005139	0.006351	6.45814e-11	-0.006896	0.530083	0.469917	0.776909	2.30618	2.30819	-0.00201337	994	1048	0.00556	0.001362	1.60439e-21	0.023969
500	M0020_1.01	964	874	623	581	0.012197	0.009891	0.0119276	0.013126	0.513727	0.486273	0.676551	2.30711	2.2959	0.0112137	981	995	0.011429	0.003368	1.92645e-39	0.046751
500	M0022_1.01	175	157	162	145	0.020656	0.026391	0.209064	-0.031309	0.546234	0.453766	0.764745	2.26196	2.24959	0.0123651	311	321	0.020685	0.000873	5.72582e-24	0.109724
500	M0023_1.01	7125	6634	4008	3701	0.006477	0.006212	0.000327366	0.001493	0.507183	0.492817	0.0748967	2.3133	2.31173	0.00156487	957	1011	0.009422	0.001259	4.32219e-48	0.04657
500	M0026_1.01	2048	1879	1769	1617	0.007541	0.006717	1.17551e-09	0.004729	0.527759	0.472241	0.729117	2.30543	2.29999	0.00543751	960	994	0.008552	0.001173	2.51545e-51	0.041642
500	M0027_1.01	453	475	80	100	-0.003363	8.1e-05	0.457894	-0.020132	0.501759	0.498241	0.714249	2.3116	2.3006	0.010998	536	530	0.012954	0.004105	6.54423e-22	0.051691
500	M0028_1.01	4808	4117	3350	2802	0.003617	0.005414	2.02995e-20	-0.010067	0.534351	0.465649	0.714249	2.30384	2.30647	-0.00262558	1050	979	0.003802	0.002265	0.219105	0.008582
500	M0030_1.01	245	186	234	183	0.013794	0.0074	0.00838739	0.035786	0.530646	0.469354	0.358969	2.25614	2.27859	-0.0224482	419	417	0.011752	0.001367	1.47212e-21	0.05859
500	M0031_1.01	2626	2357	2233	1985	0.007165	0.007101	5.94605e-07	0.000361	0.530646	0.469354	0.825039	2.30603	2.29636	0.00966493	977	973	0.006466	0.003981	7.11112e-06	0.014199
500	M0032_1.01	1737	1543	1555	1379	0.007816	0.00659	6.73677e-12	0.006988	0.530646	0.469354	0.980551	2.30912	2.29792	0.0111942	983	1017	0.006817	0.003739	7.61254e-12	0.01783
500	M0033_1.01	124	116	116	106	0.024456	0.027434	0.875335	-0.01604	0.544489	0.455511	0.69914	2.24452	2.21921	0.0253095	225	244	0.024744	0.003853	3.35391e-10	0.122006
500	M0034_1.01	383	333	372	326	0.014453	0.015263	0.0339726	-0.004467	0.536598	0.463402	0.987342	2.29101	2.29576	-0.00475041	699	722	0.015008	0.001712	5.02428e-63	0.074324
500	M0036_1.01	9013	8283	5215	4761	0.006065	0.006065	0.153422	0	0.505794	0.494206	0.000948414	2.30561	2.30752	-0.0019076	966	982	0.006704	0.00238	2.96703e-08	0.02458
500	M0037_1.01	2618	2318	1715	1518	0.007464	0.010416	1.3407e-11	-0.016516	0.516622	0.483378	0.19991	2.30588	2.31365	-0.00777679	994	1008	0.010039	0.001842	3.31674e-27	0.046304
500	M0038_1.01	3441	3121	2083	1897	0.006373	0.008465	5.39229e-06	-0.011741	0.514865	0.485135	0.358969	2.31363	2.31178	0.00185204	965	1006	0.009012	0.001928	6.1803e-30	0.041033
500	M0040_1.01	73	65	70	62	0.047262	0.008998	1.30083e-05	0.249783	0.522038	0.477962	0.987342	2.21108	2.25115	-0.0400704	133	153	0.029735	-0.003505	2.39797e-20	0.20207
500	M0078_1.01	361	340	341	319	0.008705	0.010997	0.024379	-0.013926	0.536036	0.463964	0.584222	2.2837	2.30056	-0.0168649	677	664	0.009868	0.002934	8.86511e-19	0.041093
500	M0081_1.01	1585	1644	1439	1483	0.00256	0.005118	8.18899e-16	-0.015184	0.533839	0.466161	2.44342e-05	2.29336	2.30712	-0.0137624	952	1003	0.004352	0.002855	1.01015e-10	0.00858
500	M0146_1.01	392	378	260	245	0.002971	0.00248	0.267745	0.003027	0.49628	0.50372	0.764142	2.27756	2.30435	-0.0267929	629	613	0.004567	0.001757	1.39859e-09	0.016471
500	M0147_1.01	1250	1071	1151	994	0.006946	0.005061	8.92627e-08	0.010995	0.533715	0.466285	0.839378	2.29683	2.30898	-0.0121475	991	1010	0.004786	0.002663	4.22986e-07	0.012114
500	M0149_1.01	1431	1475	903	942	0.005441	0.006435	0.000496086	-0.005326	0.508941	0.491059	0.257254	2.21899	2.18742	0.0315688	1020	1013	0.005886	0.003054	6.23626e-08	0.015578
500	M0150_1.01	27642	29939	7039	7757	0.004129	0.00288	3.63445e-38	0.007243	0.472805	0.527195	0.00527957	2.30449	2.30411	0.000374986	1001	993	0.003821	0.00802	4.50015e-14	-0.024994
500	M0152_1.01	10187	10376	3852	3892	0.002148	0.001674	3.44669e-24	0.002702	0.485135	0.514865	0.0237436	2.27246	2.26498	0.00747408	991	997	0.00146	0.008203	1.97982e-29	-0.03849
500	M0154_1.01	303	269	217	185	0.009365	0.007078	0.240987	0.013581	0.513107	0.486893	0.746792	2.21335	2.25644	-0.0430936	480	466	0.00874	0.000667	8.57573e-17	0.04784
500	M0156_1.01	2732	2568	1219	1109	0.005459	0.003394	0.00240979	0.011084	0.510634	0.489366	0.759814	2.20345	2.22592	-0.0224721	976	967	0.007993	0.00346	2.4492e-18	0.024821
500	M0157_1.01	1069	1014	683	636	0.005897	0.004882	0.788187	0.005767	0.510079	0.489921	0.929952	2.25736	2.26532	-0.00796106	956	996	0.005256	0.003596	0.00399911	0.009605
500	M0161_1.01	1463	1512	723	763	0.004488	0.006737	0.995821	-0.011674	0.5	0.5	0.689761	2.20846	2.1836	0.0248571	973	983	0.006523	0.003692	0.0161413	0.01559
500	M0162_1.01	4828	4697	595	511	0.004737	0.00665	0.47711	-0.010697	0.505979	0.494021	0.969169	2.21904	2.2191	-6.76552e-05	962	1020	0.005444	0.001867	1.00808e-22	0.019959
500	M0252_1.01	2015	1901	1248	1144	0.005337	0.003426	3.7733e-10	0.010587	0.487085	0.512915	0.00574536	2.20886	2.23257	-0.0237133	1012	989	0.00704	0.002872	5.39713e-18	0.023772
500	M0253_1.01	2639	2607	529	498	0.005218	0.004999	0.173601	0.001268	0.507183	0.492817	0.784481	2.18252	2.17868	0.00383241	1028	1001	0.007361	0.003933	5.35389e-08	0.018885
500	M0255_1.01	396	396	274	274	0.003662	0.011164	0.00096026	-0.043659	0.513662	0.486338	0.746792	2.21887	2.24094	-0.0220667	664	680	0.004958	0.004394	0.9902	0.00321
500	M0256_1.01	171	173	159	157	0.00622	0.003947	0.374033	0.013148	0.48765	0.51235	0.888958	2.20132	2.22955	-0.028227	328	327	0.005748	-0.000587	0.000155193	0.036926
500	M0257_1.01	1767	1627	640	509	0.009734	0.00751	8.43025e-05	0.012177	0.5	0.5	0.0936263	2.13934	2.14856	-0.0092171	984	964	0.011585	0.003226	6.97145e-46	0.044729
500	M0261_1.01	457	448	180	169	0.001954	0.011867	0.00748832	-0.059199	0.507685	0.492315	0.975512	2.24406	2.24706	-0.0030001	615	626	0.006498	0.00357	0.000404091	0.017034
500	M0264_1.01	2819	2924	1400	1494	0.003685	0.004598	4.46993e-09	-0.005041	0.513727	0.486273	0.005504	2.18155	2.17675	0.00479705	973	964	0.005756	0.002994	0.357431	0.01526
500	M0266_1.01	1816	1664	1429	1299	0.002692	0.003596	0.12188	-0.005104	0.516567	0.483433	0.776909	2.25014	2.25562	-0.00547242	998	1011	0.001915	0.004448	3.98306e-12	-0.014555
500	M0267_1.01	1979	1875	1582	1489	0.002659	0.003125	0.0308212	-0.0026	0.514297	0.485703	0.987342	2.25771	2.26857	-0.010858	1001	1036	0.003905	0.001845	7.82243e-08	0.011749
500	M0268_1.01	2563	2382	1485	1335	0.004564	0.003218	0.113098	0.007177	0.522038	0.477962	0.825039	2.18832	2.20388	-0.0155643	940	1037	0.00458	0.002716	0.636812	0.010236
500	M0269_1.01	4124	3902	3105	2892	0.002889	0.003614	4.1146e-06	-0.004127	0.510211	0.489789	0.764745	2.29185	2.30478	-0.0129384	993	985	0.002655	0.002239	0.820666	0.002389
500	M0353_1.01	6919	6015	4979	4338	0.002451	0.004115	9.02364e-38	-0.009605	0.524305	0.475695	0.0869513	2.31202	2.31078	0.00123722	986	926	0.004822	0.000767	2.86877e-15	0.022746
500	M0516_1.01	8059	8134	3829	3913	0.002715	0.001921	6.05486e-15	0.00453	0.485947	0.514053	0.0212207	2.27571	2.27681	-0.00109168	1004	1034	0.002768	0.00488	5.09234e-10	-0.012149
500	M0517_1.01	5719	5953	3581	3764	0.003404	0.002555	8.62771e-07	0.004863	0.483053	0.516947	0.369975	2.28816	2.28833	-0.000173989	990	1012	0.004596	0.005197	0.854316	-0.00337
500	M0518_1.01	21795	17978	8526	6799	0.002716	0.002973	3.21633e-20	-0.001478	0.527932	0.472068	6.24639e-14	2.30932	2.31573	-0.00641669	973	1030	0.00395	0.002422	5.5907e-10	0.008878
500	M0525_1.01	26157	26611	4437	4550	0.004548	0.002419	5.00713e-39	0.012406	0.491124	0.508876	0.157745	2.29857	2.30269	-0.00411851	1010	1016	0.002874	0.003579	0.792629	-0.004034
500	M0526_1.01	3482	3366	2878	2827	0.001966	0.001581	0.00512429	0.002193	0.481676	0.518324	0.000180371	2.29625	2.29393	0.00231798	1041	948	0.001379	0.002864	1.35609e-06	-0.008367
500	M0571_1.01	17846	17208	7580	7236	0.003449	0.002751	3.12857e-08	0.004037	0.49288	0.50712	4.70866e-08	2.3083	2.30409	0.00420563	1002	961	0.003159	0.004247	0.966909	-0.006162
500	M0576_1.01	41109	40312	7186	6930	0.00292	0.002583	0.0124264	0.00193	0.490865	0.509135	6.24639e-14	2.31124	2.30998	0.00126228	961	1031	0.005141	0.003075	8.42683e-27	0.011562
500	M0578_1.01	33563	32875	7878	7658	0.003233	0.002789	0.5102	0.002554	0.487968	0.512032	6.30808e-17	2.3121	2.30972	0.0023828	969	976	0.001479	0.004217	1.29349e-05	-0.016008
500	M0580_1.01	927	978	780	841	0.004156	0.001613	0.755569	0.014085	0.491492	0.508508	0.859579	2.30601	2.29588	0.010129	1036	993	0.002177	0.001934	0.0645918	0.001371
500	M0581_1.01	4468	4420	2323	2297	0.003489	0.001749	2.85707e-21	0.00987	0.500566	0.499434	0.86922	2.30931	2.29763	0.0116857	989	1002	0.002257	0.002641	0.310175	-0.002188
500	M0604_1.01	1456	1419	1331	1303	0.002453	0.002761	0.0370984	-0.00177	0.497484	0.502516	0.658159	2.3013	2.29818	0.00311947	1000	1013	0.003756	0.002275	0.00727709	0.008686
500	M0679_1.01	215	238	205	228	0.015215	0.004337	4.33234e-05	0.060153	0.518324	0.481676	0.231492	2.25463	2.28814	-0.0335089	439	438	0.009197	0.001992	0.000107101	0.040918
500	M0680_1.01	727	672	682	637	0.00717	0.007297	0.392435	-0.000736	0.517759	0.482241	0.975512	2.29503	2.29644	-0.00141559	993	992	0.007831	0.004659	0.000202817	0.017616
500	M0682_1.01	39116	38509	1948	1733	0.002511	0.004052	1.7887e-11	-0.008758	0.502897	0.497103	0.8005	2.31304	2.31058	0.00245813	1001	1000	0.00393	0.003997	0.863912	-0.000395
500	M0737_1.01	667	740	601	673	0.008587	0.004072	2.1369e-09	0.026188	0.473185	0.526815	0.987342	2.29887	2.2881	0.0107756	1033	999	0.005867	0.005613	1.12408e-05	0.001443
500	M0758_1.01	4557	4623	3122	3210	0.001953	0.001949	0.723947	2.7e-05	0.498109	0.501891	0.888958	2.29681	2.30199	-0.00518341	1009	984	0.001502	0.003148	0.301188	-0.009434
500	M0759_1.01	45147	45327	4754	4505	0.004415	0.003936	5.68165e-18	0.002799	0.496537	0.503463	0.372096	2.30077	2.29932	0.00145278	960	1020	0.00283	0.01085	8.21056e-64	-0.04695
500	M0760_1.01	18512	19494	5942	6439	0.00216	0.003055	9.65561e-89	-0.005086	0.496537	0.503463	0.00276433	2.29954	2.29974	-0.000197842	1032	1004	0.001827	0.007123	3.26445e-26	-0.030307
500	M0761_1.01	59565	61538	4531	4697	0.005897	0.005502	1.22671e-27	0.002309	0.490559	0.509441	0.676551	2.30381	2.30526	-0.00145167	1023	1014	0.005332	0.012158	1.76721e-48	-0.041893
500	M0762_1.01	3813	3907	3087	3236	0.003799	0.00177	1.85504e-36	0.011677	0.466285	0.533715	2.57699e-05	2.29804	2.31191	-0.0138723	1050	1028	0.001925	0.00245	0.169557	-0.00315
500	M0764_1.01	9460	10017	5959	6379	0.003607	0.002339	2.92732e-59	0.007259	0.474573	0.525427	0.0151345	2.30169	2.31031	-0.00861969	957	994	0.001155	0.004164	5.95848e-12	-0.017396
500	M0766_1.01	3539	3590	2414	2469	0.001413	0.001704	0.000414098	-0.001688	0.504223	0.495777	0.452709	2.3059	2.29157	0.0143217	985	1022	0.000921	0.002412	0.0643212	-0.008554
500	M0767_1.01	2356	2450	2052	2136	0.002298	0.003018	8.19834e-07	-0.004111	0.486338	0.513662	0.815955	2.29327	2.29722	-0.00395122	986	1035	0.003803	0.002081	0.00745777	0.009803
500	M0769_1.01	1228	1189	1156	1135	0.001968	0.003806	3.73739e-06	-0.010601	0.469354	0.530646	0.00207465	2.30047	2.31342	-0.0129469	1012	1031	0.003868	0.003352	0.935924	0.002947
500	M0770_1.01	4941	5410	3536	3976	0.003016	0.003669	1.90594e-22	-0.003707	0.490302	0.509698	0.0542208	2.2912	2.30405	-0.0128453	964	1005	0.001715	0.005205	3.93385e-21	-0.020158
500	M1180_1.01	1539	1542	1333	1351	0.00454	0.003025	6.32706e-06	0.008508	0.470297	0.529703	0.0104921	2.30518	2.30816	-0.00298404	995	1028	0.005516	0.00347	3.55118e-06	0.011623
500	M1182_1.01	497	523	485	509	0.007294	0.004628	0.119244	0.015355	0.486081	0.513919	0.987342	2.2833	2.29518	-0.0118772	998	944	0.005633	0.002129	2.05169e-10	0.020378
500	M1217_1.01	3316	3397	2761	2843	0.002974	0.004229	3.8465e-27	-0.007235	0.497484	0.502516	0.795128	2.30975	2.31259	-0.00284347	976	1047	0.003344	0.002843	0.272153	0.002879
500	M1218_1.01	675	671	640	632	0.013276	0.011921	0.937507	0.007855	0.470297	0.529703	0.118778	2.29984	2.27412	0.0257183	992	991	0.011578	0.005441	1.11698e-29	0.035601
500	M1219_1.01	9337	8913	5939	5637	0.00215	0.002342	0.416829	-0.001103	0.51235	0.48765	0.967521	2.30778	2.30317	0.00461088	968	997	0.001653	0.004374	7.01017e-09	-0.015486
500	M1220_1.01	15024	16035	7490	8021	0.003111	0.00175	2.29683e-172	0.007681	0.486462	0.513538	0.649453	2.30961	2.31186	-0.00224655	1005	955	0.001578	0.004966	7.12861e-30	-0.019192
500	M1221_1.01	178	213	171	205	0.002383	0.022855	5.9762e-11	-0.113548	0.434916	0.565084	0.742291	2.27312	2.28107	-0.0079449	379	371	0.009831	0.00284	4.13924e-06	0.038914
500	M1222_1.01	13005	12725	7159	6853	0.002639	0.003675	1.11867e-66	-0.005962	0.501759	0.498241	0.543228	2.31073	2.31049	0.000239916	1033	975	0.003806	0.001411	2.64128e-10	0.014011
500	M1224_1.01	617	628	532	536	0.004616	0.001785	5.26702e-05	0.01631	0.491111	0.508889	0.890201	2.29543	2.29436	0.00107593	990	964	0.003295	0.002215	0.388335	0.006291
500	M1225_1.01	16261	15592	7854	7258	0.002293	0.004025	3.52289e-174	-0.009944	0.504657	0.495343	0.159297	2.3115	2.31006	0.00144114	1006	1042	0.003296	0.002207	7.5568e-06	0.006233
500	M1226_1.01	29864	28666	7667	7222	0.002573	0.003356	9.05733e-44	-0.004463	0.507751	0.492249	0.531405	2.3112	2.30919	0.00201343	1017	933	0.00333	0.00316	0.156454	0.000959
500	M1232_1.01	3680	3873	2528	2683	0.00355	0.002946	3.57367e-07	0.003478	0.487287	0.512713	1	2.30685	2.29656	0.0102969	989	1028	0.0045	0.001625	2.35737e-12	0.016415
500	M1233_1.01	2106	2141	1900	1898	0.00365	0.00212	1.34113e-32	0.008946	0.49736	0.50264	0.967521	2.30845	2.31711	-0.00865637	1056	978	0.002703	0.003266	0.492593	-0.003293
500	M1235_1.01	503	494	485	477	0.004859	0.002027	0.00752902	0.016685	0.511404	0.488596	0.859579	2.28927	2.30901	-0.0197351	970	959	0.003449	0.002706	0.199678	0.004402
500	M1237_1.01	1367	1620	1247	1460	0.002865	0.004834	0.325327	-0.011091	0.443675	0.556325	0.358969	2.30732	2.30604	0.00127287	1046	970	0.003794	0.0065	2.6334e-29	-0.015572
500	M1238_1.01	786	630	749	596	0.012595	0.005495	0.000260898	0.033114	0.540489	0.459511	0.584222	2.28981	2.30737	-0.0175673	1010	994	0.007504	0.005374	5.79454e-34	0.011216
500	M1239_1.01	4714	4843	3719	3762	0.003897	0.004111	0.587995	-0.001256	0.497925	0.502075	0.676551	2.30679	2.31148	-0.00468709	1008	947	0.003114	0.002114	0.000452904	0.005767
500	M1246_1.01	3804	3606	3138	3015	0.002729	0.003862	6.3234e-10	-0.006233	0.519904	0.480096	0.570818	2.30959	2.30449	0.00510015	1002	988	0.003254	0.003903	1.42759e-12	-0.003634
500	M1247_1.01	2398	2098	2147	1881	0.001867	0.001137	1.09392e-10	0.004249	0.520284	0.479716	0.259958	2.30996	2.29415	0.0158092	1024	1025	0.001433	0.003726	3.01923e-06	-0.013116
500	M1248_1.01	5333	6065	3758	4325	0.007892	0.009139	0.104827	-0.007351	0.468155	0.531845	0.988788	2.30956	2.29191	0.0176592	967	1010	0.00873	0.002409	2.03319e-31	0.035655
500	M1302_1.01	1220	1219	1057	1061	0.00244	0.001964	0.000521627	0.002687	0.48207	0.51793	0.25242	2.29274	2.29375	-0.00100766	959	1023	0.001792	0.002165	0.0355486	-0.002152
500	M1304_1.01	916	863	555	504	0.002809	0.001093	0.00432045	0.009875	0.497484	0.502516	0.390939	2.2959	2.30168	-0.0057868	1003	1015	0.002718	0.002279	0.00603637	0.002461
500	M1305_1.01	267	233	259	228	0.004055	0.004077	0.269445	-0.000132	0.514865	0.485135	0.69914	2.28376	2.28429	-0.000536098	491	515	0.0033	0.003096	0.973174	0.001213
500	M1306_1.01	7131	7134	5063	5110	0.003348	0.001996	5.57706e-53	0.007942	0.47834	0.52166	7.01033e-06	2.31154	2.30781	0.00373344	943	1025	0.001613	0.003566	0.47557	-0.010982
500	M1307_1.01	424	438	417	433	0.002392	0.005343	0.006036	-0.017798	0.474763	0.525237	0.631097	2.29144	2.29115	0.000289638	854	856	0.003301	0.004048	0.023899	-0.004325
500	M1308_1.01	1668	1780	1220	1334	0.002819	0.003197	0.802656	-0.002183	0.484583	0.515417	0.987342	2.30282	2.29376	0.00906163	981	1031	0.004116	0.0024	5.0672e-06	0.010194
500	M1309_1.01	9758	9962	5819	5936	0.003135	0.001756	2.75051e-57	0.00786	0.490559	0.509441	0.531405	2.30353	2.30591	-0.00237238	1018	997	0.001748	0.002513	0.128065	-0.004372
500	M1439_1.01	444	479	405	441	0.00868	0.00291	6.11891e-05	0.033405	0.473185	0.526815	0.839378	2.30812	2.28566	0.0224581	874	901	0.006332	0.002493	3.75644e-15	0.022319
500	M1443_1.01	3794	4177	2292	2504	0.002958	0.001803	8.62151e-19	0.006636	0.482241	0.517759	0.582951	2.30352	2.30648	-0.0029605	1036	973	0.002279	0.001655	0.554755	0.00352
500	M1444_1.01	9240	9794	4628	4906	0.002724	0.001963	4.55973e-11	0.004309	0.487025	0.512975	0.846254	2.31015	2.30985	0.000296246	990	1016	0.003391	0.003285	0.546753	0.000604
500	M1494_1.01	156	164	125	133	0.003135	0.009112	0.201791	-0.035355	0.489921	0.510079	0.987342	2.28301	2.25892	0.0240934	289	291	0.00796	0.002399	0.00172062	0.032659
500	M1515_1.01	586	558	543	516	0.006099	0.007557	0.0174236	-0.007673	0.522602	0.477398	0.764142	2.25544	2.24592	0.00952202	986	1005	0.006335	0.004937	0.0103341	0.007691
500	M1516_1.01	46	54	46	54	0.031741	0.010668	0.606058	0.11004	0.506926	0.493074	0.676551	2.14326	2.07939	0.0638748	100	95	0.019186	0.005918	0.0298842	0.073283
500	M1517_1.01	85	88	75	77	0.023345	0.009116	0.485172	0.077362	0.533152	0.466848	0.586452	2.08461	1.96546	0.119145	161	158	0.010657	0.003812	0.378192	0.038668
500	M1519_1.01	221	192	207	179	0.014258	0.005702	0.0283914	0.044497	0.534903	0.465097	1	2.10766	2.12815	-0.0204909	396	376	0.008921	0.000287	3.93538e-12	0.045507
500	M1520_1.01	201	158	198	154	0.011222	0.009613	0.147485	0.009161	0.494574	0.505426	0.0864965	2.24131	2.25386	-0.0125499	354	349	0.012669	0.003112	0.000636022	0.055763
500	M1549_1.01	3941	4066	3166	3268	0.004095	0.003015	8.6166e-08	0.00619	0.488596	0.511404	0.765977	2.30367	2.29703	0.00663631	995	1002	0.004242	0.002827	2.13602e-07	0.008218
500	M1551_1.01	17241	17388	7620	7794	0.002888	0.002518	0.459862	0.002135	0.497484	0.502516	0.975512	2.30338	2.30633	-0.00294451	1036	1017	0.002013	0.004061	0.982462	-0.011667
500	M1554_1.01	1404	1357	1279	1223	0.004519	0.004662	0.76046	-0.00083	0.498294	0.501706	0.586452	2.29624	2.27565	0.020595	992	1023	0.006243	0.004171	0.25231	0.012215
500	M1555_1.01	3177	2885	2620	2355	0.003674	0.003941	0.0250976	-0.001544	0.510645	0.489355	0.159297	2.29698	2.29031	0.00666356	996	1000	0.006145	0.004052	2.06841e-10	0.011819
500	M1559_1.01	445	422	417	396	0.019499	0.015419	0.0451725	0.022434	0.500947	0.499053	0.756772	2.28249	2.2926	-0.0101144	825	820	0.018094	0.001919	2.66666e-135	0.091342
500	M1561_1.01	1067	1011	978	918	0.019121	0.012135	7.97628e-27	0.038379	0.508632	0.491368	0.846254	2.27209	2.28317	-0.0110803	1021	1000	0.015179	0.004404	4.60134e-83	0.060954
500	M1563_1.01	14671	14524	7331	7227	0.002362	0.002823	3.9849e-46	-0.002643	0.503463	0.496537	0.888958	2.30152	2.30304	-0.00152094	947	1023	0.002281	0.006593	1.65883e-05	-0.024671
500	M1565_1.01	2286	2109	1970	1798	0.004728	0.00462	0.238101	0.000625	0.504667	0.495333	0.171985	2.28979	2.28971	7.94823e-05	1010	965	0.004801	0.004195	0.245935	0.00344
500	M1566_1.01	6776	6409	4689	4423	0.004	0.003006	5.40436e-12	0.00567	0.508129	0.491871	0.452709	2.29441	2.29567	-0.00126167	974	1026	0.005904	0.004711	2.51771e-06	0.007027
500	M1567_1.01	2181	1966	1874	1669	0.010905	0.006925	7.76859e-35	0.022544	0.51581	0.48419	0.469045	2.28109	2.29183	-0.0107443	1019	1036	0.009296	0.003546	4.95812e-27	0.031742
500	M1568_1.01	9271	9079	5724	5621	0.003106	0.002953	0.0021519	0.000876	0.503844	0.496156	0.878958	2.29596	2.29778	-0.00182481	1007	965	0.004114	0.005679	0.330778	-0.00933
500	M1569_1.01	26101	26023	8154	8191	0.002996	0.003044	3.61791e-24	-0.000276	0.498862	0.501138	0.69914	2.30492	2.30869	-0.00376706	971	1007	0.001194	0.003901	4.26094e-06	-0.015293
500	M1571_1.01	4355	4076	3370	3152	0.003446	0.003503	0.143897	-0.000323	0.50637	0.49363	0.220111	2.29951	2.29184	0.00767197	1000	942	0.005257	0.002409	1.03029e-16	0.01595
500	M1710_1.01	13	28	11	26	-0.004016	-0.003538	0.919476	-0.003123	0.5	0.5	0.132159	1.88487	2.02688	-0.142012	39	110	0.008823	-0.003231	0.147122	0.071101
500	M1712_1.01	4987	4735	3497	3254	0.00359	0.001927	1.49629e-39	0.00957	0.505222	0.494778	0.358969	2.29755	2.29755	5.876e-06	966	1025	0.004839	0.003943	0.535803	0.005187
500	M1802_1.01	42	40	42	40	-0.008684	0.010614	0.338022	-0.098174	0.507037	0.492963	1	2.08104	2.31217	-0.231127	82	98	0.002593	0.001956	0.629887	0.003489
500	M1811_1.01	23696	21986	8358	7529	0.002523	0.003564	4.3068e-62	-0.005969	0.513172	0.486828	0.0962868	2.31008	2.30787	0.00221309	1060	981	0.002518	0.002942	0.0138455	-0.002467
500	M2211_1.01	230	196	223	190	0.00322	0.001581	0.484178	0.00925	0.527188	0.472812	0.832582	2.22588	2.28997	-0.0640921	415	419	0.002513	0.002833	0.171451	-0.001823
500	M2212_1.01	623	709	484	569	0.010374	0.013849	0.000152545	-0.018843	0.498998	0.501002	0.118757	2.17782	2.21057	-0.0327517	1011	997	0.011636	0.002127	4.46735e-85	0.053559
500	M2213_1.01	1247	1116	836	700	0.006914	0.00883	1.47126e-09	-0.01004	0.505278	0.494722	0.135304	2.15759	2.16545	-0.0078622	1022	1011	0.012784	0.003026	3.93429e-29	0.051438
500	M2215_1.01	419	464	353	396	0.010943	0.013739	0.621005	-0.014553	0.49169	0.50831	0.620812	2.18875	2.12582	0.0629259	806	833	0.012221	0.002886	1.64848e-51	0.049829
500	M2216_1.01	158	159	155	157	0.008517	0.005636	0.157866	0.017524	0.528759	0.471241	0.586452	2.28791	2.27555	0.0123572	313	313	0.0083	0.000409	1.76033e-09	0.047334
500	M2217_1.01	1468	1358	1307	1190	0.00309	0.00659	2.18196e-26	-0.0203	0.505113	0.494887	0.358969	2.29697	2.28044	0.0165303	1058	1004	0.004457	0.003881	1.92729e-07	0.003379
500	M2219_1.01	86	79	84	77	-0.001084	0.004668	0.0369615	-0.032868	0.534281	0.465719	0.890201	2.16125	2.28758	-0.126326	161	158	0.002136	0.002326	0.913708	-0.001103
500	M2220_1.01	143	114	129	106	0.021686	0.020269	0.342837	0.008281	0.532589	0.467411	0.746792	2.1836	2.0564	0.127198	242	230	0.01854	0.006977	1.18858e-09	0.065816
500	M2221_1.01	64	41	64	41	-0.0001	-0.004081	0.888191	0.023367	0.524278	0.475722	0.302538	2.19606	2.19388	0.0021738	105	116	0.001708	-0.000315	0.725811	0.01177
500	M2222_1.01	192	157	189	153	-0.000704	0.004645	0.00734243	-0.030932	0.527568	0.472432	0.717553	2.2556	2.2783	-0.0227003	344	348	0.001624	0.000882	0.213504	0.004264
500	M2223_1.01	638	636	433	438	0.008374	0.007412	0.036758	0.004808	0.507314	0.492686	0.842172	2.10734	2.13722	-0.0298829	1008	1008	0.008621	0.002647	3.42081e-06	0.031116
500	M2224_1.01	1190	1172	688	684	0.007643	0.005366	0.462542	0.011729	0.498241	0.501759	0.815955	2.15707	2.18899	-0.0319186	990	1038	0.007061	0.001978	9.7896e-16	0.027776
500	M2225_1.01	1516	1419	1036	959	0.004014	0.003281	2.10009e-14	0.004001	0.514865	0.485135	0.970989	2.27965	2.28607	-0.00642055	980	984	0.003498	0.003831	2.96575e-07	-0.001883
500	M2226_1.01	417	335	410	329	0.00272	0.002725	0.150376	-3.1e-05	0.529633	0.470367	0.439722	2.28207	2.31611	-0.0340382	742	757	0.002895	0.004756	0.000280026	-0.011322
500	M2227_1.01	582	589	315	318	0.001244	0.000825	0.846335	0.002485	0.497484	0.502516	0.996765	2.28772	2.28835	-0.000622682	894	874	0.00166	0.00229	0.0358792	-0.003614
500	M2230_1.01	384	338	348	317	0.012562	0.019831	1.31509e-05	-0.040583	0.534351	0.465649	0.984457	2.30586	2.29709	0.00876902	675	690	0.015312	0.001232	3.24626e-61	0.078743
500	M2232_1.01	317	288	232	198	0.014477	0.016048	0.717258	-0.009463	0.516622	0.483378	0.888958	2.22974	2.24333	-0.0135915	506	521	0.01359	0.004037	3.58717e-27	0.05704
500	M2235_1.01	270	234	267	229	0.005169	0.003568	0.0665502	0.009238	0.52008	0.47992	0.764745	2.2795	2.29628	-0.0167709	498	491	0.004297	0.005533	0.289094	-0.007148
500	M2238_1.01	121	134	118	130	0.000306	-0.000725	0.510314	0.006036	0.467803	0.532197	0.967521	2.23707	2.24659	-0.009522	250	247	0.001384	0.003113	0.794355	-0.009663
500	M2240_1.01	433	544	349	440	0.00342	-0.000595	1.85054e-05	0.02318	0.475071	0.524929	0.179939	2.2794	2.27432	0.00508119	862	855	0.000792	0.002876	0.000697413	-0.012072
500	M2241_1.01	1428	1430	1130	1136	0.001412	0.002092	0.844928	-0.003861	0.488793	0.511207	0.545984	2.29502	2.28537	0.00965487	1033	996	0.001949	0.003301	0.000229522	-0.007783
500	M2244_1.01	3187	3013	2433	2279	0.001834	0.00253	5.10221e-06	-0.004078	0.518139	0.481861	0.765977	2.31027	2.30593	0.00434529	1037	974	0.001459	0.003056	0.0187405	-0.009362
500	M2247_1.01	76	83	67	73	0.004706	0.005031	0.474511	-0.002068	0.514053	0.485947	0.693046	2.22401	2.24894	-0.0249294	148	147	0.007922	0.001748	0.00303156	0.037763
500	M2248_1.01	86	87	41	42	-0.002033	0.005499	0.680513	-0.036694	0.494206	0.505794	0.987342	2.23202	2.23742	-0.00540447	127	118	0.005623	0.001802	0.683478	0.020993
500	M2249_1.01	180	170	166	157	0.005276	0.00564	0.767769	-0.001982	0.47745	0.52255	0.446447	2.26131	2.24062	0.0206912	335	346	0.007189	0.003333	0.167428	0.021682
500	M2250_1.01	78	107	72	99	0.017305	0.005274	0.156299	0.067283	0.502842	0.497158	0.132159	2.20258	2.18541	0.0171677	177	180	0.010768	0.006258	0.238549	0.025113
500	M2251_1.01	581	468	530	419	0.004401	0.003435	0.939465	0.005223	0.521217	0.478783	0.157745	2.18126	2.2053	-0.0240358	986	983	0.004746	0.002214	0.000199962	0.014207
500	M2252_1.01	32	17	30	17	0.001575	0.014802	0.962583	-0.087219	0.505735	0.494265	0.174958	2.07371	1.95619	0.117521	47	88	0.016098	-0.003948	0.0771288	0.119579
500	M2476_1.01	35	50	33	48	-0.001329	-0.00521	0.736619	0.023563	0.496537	0.503463	0.358969	2.03975	2.07858	-0.038836	83	101	-0.000705	0.000931	0.568356	-0.009252
500	M2489_1.01	574	481	499	412	0.003792	0.003668	0.417104	0.000728	0.514673	0.485327	0.203365	2.27866	2.26599	0.0126665	972	962	0.003246	0.002541	0.859346	0.004236
500	M2490_1.01	195	155	166	124	0.00359	0.008253	0.267849	-0.028875	0.508889	0.491111	0.257254	2.29341	2.2741	0.0193155	316	344	0.004939	0.002102	0.00296176	0.017191
500	M2531_1.01	142	122	142	122	0.00374	0.004544	0.971537	-0.004754	0.522592	0.477408	0.832582	2.24609	2.26601	-0.0199159	264	263	0.004391	0.000945	0.0131983	0.019848
500	M2532_1.01	385	379	192	184	0.010679	0.001691	7.22693e-06	0.047635	0.501759	0.498241	0.984457	2.28374	2.29761	-0.0138665	565	548	0.00507	0.003197	0.882063	0.010679
500	M2569_1.01	58	42	55	41	0.00482	0.003598	0.911248	0.007188	0.485135	0.514865	0.244122	2.23802	2.11266	0.125355	97	88	0.00143	0.000963	0.820407	0.002739
500	M2733_1.01	31	37	28	33	0.016749	-0.008309	0.202035	0.124089	0.50201	0.49799	0.750111	2.10618	1.88966	0.216522	63	106	0.006087	0.000337	0.299405	0.030237
500	M2736_1.01	1173	1186	1084	1102	0.004736	0.003212	0.009399	0.008901	0.468237	0.531763	0.0348025	2.30117	2.30204	-0.000873054	987	1025	0.002904	0.003064	0.538618	-0.000917
500	M2737_1.01	869	814	800	746	0.008787	0.010507	0.00100611	-0.01032	0.529519	0.470481	0.586452	2.30001	2.2895	0.0105117	989	992	0.009204	0.00067	5.32494e-71	0.049537
500	MYB_binding_site_promoter	3671	2854	3055	2354	0.002558	0.004766	2.0069e-48	-0.012636	0.56552	0.43448	0.838399	2.30564	2.30939	-0.00375112	982	947	0.0041	0.001602	4.8241e-06	0.014253
500	MYB1_binding_site_motif	586	484	563	465	0.004613	0.003147	0.201606	0.008305	0.566267	0.433733	0.531405	2.29591	2.30939	-0.0134805	1008	992	0.003794	0.003127	0.495945	0.003806
500	MYB1AT	18364	16285	8550	7280	0.002515	0.00369	3.29863e-101	-0.006827	0.540041	0.459959	0.00237331	2.3087	2.30735	0.0013558	999	994	0.002857	0.003541	0.761911	-0.003926
500	MYB1LEPR	1550	1665	1416	1507	0.004445	0.002318	2.1005e-12	0.012227	0.459959	0.540041	0.0735728	2.30494	2.3085	-0.00356886	1079	977	0.001679	0.002927	2.19104e-07	-0.007182
500	MYB2_binding_site_motif	156	146	154	144	-0.000235	0.002193	0.0183945	-0.013988	0.493074	0.506926	0.717553	2.27886	2.26878	0.0100862	299	310	0.00163	0.002136	0.358412	-0.002906
500	MYB2AT	2964	2937	2504	2506	0.003233	0.003129	0.000287164	0.000601	0.5	0.5	0.888958	2.30695	2.30995	-0.00300383	1030	999	0.003893	0.002856	0.171888	0.005987
500	MYB3_binding_site_motif	501	430	479	417	0.002827	0.004127	0.225724	-0.007438	0.536598	0.463402	0.987342	2.28491	2.29654	-0.0116251	904	871	0.003906	0.002603	0.315588	0.007497
500	MYB4_binding_site_motif	13024	11485	7712	6611	0.002104	0.004433	1.38782e-302	-0.013501	0.550854	0.449146	4.29057e-08	2.31052	2.30879	0.00172539	1039	963	0.002045	0.003647	1.30378e-06	-0.009217
500	MYCATERD1	3836	4121	2848	3119	0.001807	0.002363	7.20286e-29	-0.003129	0.481676	0.518324	0.987342	2.2994	2.30325	-0.00384821	1041	1002	0.001387	0.004132	1.4395e-20	-0.015356
500	Nonamer_promoter_motif	31	35	31	35	0.042826	-0.007838	0.117769	0.267329	0.492058	0.507942	0.937088	2.2125	2.1635	0.0490059	66	114	0.008449	-0.000134	0.687253	0.047736
500	OBP-1,4,5_BS_in_GST6	7	11	7	11	0.089283	-0.004935	0.23039	0.487404	0.489612	0.510388	0.759814	1.27703	1.76776	-0.490727	18	100	0.006044	7.3e-05	0.574626	0.03467
500	octamer_promoter_motif	51	39	48	34	-0.002746	0.04573	0.000720899	-0.239671	0.5	0.5	0.545984	2.09418	2.15004	-0.0558615	84	108	0.016655	0.020816	0.0115466	-0.021185
500	RAV1-A_binding_site_motif	24381	22898	9051	7954	0.002191	0.004558	0	-0.013681	0.540041	0.459959	3.39048e-24	2.31255	2.30541	0.00714211	980	979	0.003673	0.003596	0.000884913	0.000451
500	RAV1-B_binding_site_motif	1168	1058	1081	958	0.006255	0.00616	0.126302	0.000551	0.529703	0.470297	0.839378	2.29845	2.30682	-0.00837361	1012	1028	0.005826	0.002533	9.12618e-13	0.019069
500	SBOXATRBCS	186	129	185	127	0.002598	0.014672	0.000885075	-0.076095	0.577186	0.422814	0.839378	2.29094	2.23818	0.0527627	313	324	0.007708	-0.000312	9.44369e-09	0.048044
500	SBP-box_promoter_motif	184	175	174	170	0.000539	0.000268	0.117699	0.001567	0.518324	0.481676	0.96017	2.26457	2.26538	-0.000810678	347	342	0.000178	0.001568	0.25801	-0.0082
500	SORLIP1	1975	1834	1761	1601	0.001699	0.002925	9.12489e-06	-0.006563	0.536598	0.463402	0.129595	2.30581	2.31099	-0.00517527	988	956	0.002157	0.004472	6.58744e-27	-0.013211
500	SORLIP2	5686	6038	2561	2780	0.015557	0.015392	3.05349e-10	0.000868	0.485135	0.514865	0.996765	2.16244	2.13742	0.0250225	966	1005	0.023173	0.002174	1.14162e-150	0.112476
500	SORLIP3	57	49	57	49	0.034568	0.008649	0.0855413	0.132552	0.503463	0.496537	0.764142	2.21322	2.2169	-0.00367594	106	89	0.021074	0.002271	0.0762174	0.101658
500	SORLIP4	31	34	31	34	-0.002899	-0.007031	0.954489	0.026991	0.437391	0.562609	0.774589	2.10618	2.17308	-0.0668978	65	120	-0.005433	0.002678	0.0894903	-0.044353
500	SORLIP5	739	990	711	935	0.006405	0.008203	0.106466	-0.009979	0.44422	0.55578	0.408699	2.3054	2.2331	0.0722954	967	1006	0.005687	0.004365	0.544633	0.007618
500	SORLREP1	104	86	100	83	0.008579	0.005773	0.439765	0.015384	0.489612	0.510388	0.358969	2.24943	2.27828	-0.0288585	186	178	0.003012	0.001175	0.00926654	0.010307
500	SORLREP2	162	154	161	153	0.001198	0.001826	0.547681	-0.003745	0.510388	0.489612	0.987342	2.24255	2.26861	-0.0260608	315	324	0.002976	0.002258	0.462347	0.004184
500	SORLREP3	1012	1028	895	898	0.003262	0.00223	0.0163403	0.006021	0.478219	0.521781	0.339369	2.2865	2.25877	0.0277318	981	1011	0.003909	0.002081	0.00674858	0.010705
500	SORLREP4	129	97	128	97	-0.000359	0.00017	0.693075	-0.002936	0.53761	0.46239	0.670276	2.28663	2.21424	0.0723888	225	226	0.000576	0.000377	0.625024	0.001138
500	SORLREP5	17	16	17	16	0.012266	0.040951	0.341846	-0.176616	0.493074	0.506926	0.969169	1.67499	2.10068	-0.425689	33	108	-0.00144	0.002158	0.716096	-0.021474
500	SV40_core_promoter_motif	1724	1950	1566	1789	0.001866	0.002384	3.35377e-10	-0.002955	0.440245	0.559755	0.00483624	2.29204	2.30838	-0.0163345	1016	1004	0.00366	0.002721	0.0847148	0.005375
500	TATA-box_motif	24204	20050	7828	5780	0.002236	0.003892	2.03573e-116	-0.009651	0.506926	0.493074	2.87497e-61	2.29258	2.30952	-0.016938	1026	975	0.001551	0.00911	1.10583e-52	-0.044836
500	T-box_promoter_motif	6904	7143	4908	5022	0.002785	0.002438	2.34803e-20	0.002009	0.493074	0.506926	0.878958	2.31154	2.30963	0.00191411	977	953	0.002916	0.001452	9.40198e-08	0.008506
500	TELO-box_promoter_motif	1162	1001	1000	858	0.044608	0.026665	2.48585e-67	0.098244	0.558194	0.441806	0.190923	2.23391	2.28861	-0.0546957	1014	998	0.032306	0.00281	0	0.169075
500	TL1ATSAR	54	51	54	51	0.017767	0.036338	0.152971	-0.100103	0.48758	0.51242	0.832582	2.18154	2.14121	0.0403242	105	96	0.026328	2.2e-05	8.93788e-06	0.147442
500	UP1ATMSD	2395	2173	1656	1467	0.037229	0.033054	9.61191e-11	0.020999	0.518324	0.481676	0.717553	1.99653	2.04969	-0.0531609	976	1006	0.035589	0.002878	0	0.174218
500	UP2ATMSD	1984	1744	1660	1410	0.036025	0.02481	9.29121e-66	0.061504	0.554775	0.445225	0.0381361	2.23365	2.26086	-0.0272146	966	1005	0.030828	0.002111	0	0.163546
500	UPRE2AT	81	50	80	48	0.012069	0.020926	0.0619058	-0.049878	0.559197	0.440803	0.452709	1.89693	1.97399	-0.0770659	129	137	0.017411	-0.001469	2.8268e-06	0.107131
500	UPRMOTIFIAT	374	337	346	310	0.007141	0.006615	0.415556	0.002706	0.547922	0.452078	0.545984	2.11363	2.07232	0.0413134	667	663	0.007252	0.003033	0.0605407	0.022641
500	UPRMOTIFIIAT	425	347	407	328	0.009316	0.005857	0.0896799	0.017925	0.562609	0.437391	0.764745	2.12146	2.17857	-0.0571083	745	772	0.007277	0.002114	0.026295	0.028156
500	WBBOXPCWRKY1	4450	4600	3467	3546	0.003133	0.003463	0.613606	-0.001882	0.49559	0.50441	0.749901	2.29591	2.29945	-0.00353377	962	967	0.003903	0.00436	0.65581	-0.002596
500	W-box_promoter_motif	10960	10797	6350	6204	0.002612	0.003071	0.466529	-0.002642	0.499053	0.500947	0.419032	2.30185	2.29975	0.00209221	974	979	0.003535	0.003767	0.292014	-0.001323
500	W-box_promoter_motif_v2	19780	19719	7992	8090	0.003302	0.002584	3.1022e-97	0.004171	0.496537	0.503463	0.2953	2.30741	2.30553	0.0018724	1000	1000	0.00226	0.006015	1.64023e-08	-0.021521
500	Z-box_promoter_motif	212	224	210	219	0.00366	0.009143	0.00469959	-0.030422	0.481676	0.518324	0.967521	2.30258	2.27772	0.0248668	430	431	0.006227	0.005655	0.397236	0.003339
250	AAGACGTAGATACL12	13	11	13	11	0.025078	-0.020464	0.329913	0.296064	0.463175	0.536825	0.74687	NA	NA	NA	24	101	-0.009176	-0.004282	0.594482	-0.026505
250	ABFs_binding_site_motif	308	299	253	244	0.014649	0.016147	0.592804	-0.00689	0.5	0.5	0.889368	NA	NA	NA	545	531	0.01895	0.003355	9.06495e-13	0.075974
250	ABRE_binding_site_motif	430	428	365	364	0.01138	0.014785	0.930926	-0.015717	0.476142	0.523858	0.326981	NA	NA	NA	783	717	0.01576	0.004434	1.6463e-05	0.055289
250	ABREATRD22	184	185	179	180	0.01768	0.031527	0.00240706	-0.064581	0.442764	0.557236	0.105899	NA	NA	NA	360	380	0.024025	0.001833	1.39904e-28	0.110846
250	ABRE-like_binding_site_motif	2157	2080	1118	1070	0.006689	0.006677	0.367465	6.2e-05	0.46784	0.53216	1.56683e-06	NA	NA	NA	986	1014	0.010968	0.002431	3.74493e-40	0.045585
250	ACE_promoter_motif	8	5	8	5	-0.057498	0.037402	0.380916	-0.496459	0.491853	0.508147	0.634622	NA	NA	NA	13	102	-0.020334	-0.001015	0.591992	-0.110152
250	ACGTABREMOTIFA2OSEM	1531	1300	1077	875	0.009613	0.008824	0.000976482	0.004017	0.48593	0.51407	1.19143e-07	NA	NA	NA	1024	1016	0.011023	0.002794	2.08424e-06	0.042355
250	AG_binding_site_motif_v2	60	65	50	56	0.002129	0.003051	0.925291	-0.005375	0.486273	0.513727	0.99702	NA	NA	NA	114	110	0.003847	0.004833	0.833578	-0.005546
250	AG_BS_in_AP3_v2	4	8	4	8	-0.045396	0.053775	0.261905	-1.05188	0.501282	0.498718	0.452417	NA	NA	NA	12	90	0.004374	0.008585	0.780791	-0.025453
250	AG_BS_in_SUP	27	30	27	30	-0.014447	0.007168	0.181585	-0.123935	0.472566	0.527434	1	NA	NA	NA	57	100	-0.001933	0.003865	0.734867	-0.029876
250	AGATCONSENSUS	57	53	50	47	-0.001383	0.014863	0.121037	-0.091823	0.486273	0.513727	0.710956	NA	NA	NA	103	111	0.007743	0.001819	0.345301	0.037146
250	AGCBOXNPGLB	148	112	142	111	0.021446	0.01333	0.203687	0.043975	0.564	0.436	0.982401	NA	NA	NA	254	256	0.017954	0.000319	1.66526e-15	0.103336
250	AGL1_binding_site_motif	16	12	10	6	-0.012839	-0.042723	0.324223	0.194905	0.494331	0.505669	0.669312	NA	NA	NA	22	111	0.011364	0.00585	0.643934	0.034335
250	AGL2_binding_site_motif	70	64	58	52	0.024713	-0.000952	0.0223781	0.160408	0.530703	0.469297	0.961216	NA	NA	NA	122	105	0.018504	0.007737	4.26569e-05	0.065116
250	ANAERO1CONSENSUS	7428	5974	5488	4381	0.002673	0.004253	1.37553e-130	-0.009041	0.569484	0.430516	0.00239723	NA	NA	NA	1036	1005	0.002583	0.00283	0.400913	-0.001435
250	ANAERO2CONSENSUS	712	702	663	654	0.004718	0.007013	0.000992179	-0.013621	0.513727	0.486273	0.669312	NA	NA	NA	977	1008	0.005637	0.003521	0.00108487	0.012787
250	ANAERO3CONSENSUS	1046	535	911	492	0.002066	0.000998	0.55799	0.006061	0.585387	0.414613	1.5221e-08	NA	NA	NA	997	1014	0.001842	0.003216	0.000654618	-0.007872
250	ANAERO4CONSENSUS	166	158	159	150	0.00256	0.006635	0.0481285	-0.024372	0.470096	0.529904	0.306524	NA	NA	NA	314	356	0.004554	0.004675	0.151575	-0.000726
250	ANAERO5CONSENSUS	23	19	23	19	0.045617	0.011792	0.201048	0.187278	0.523144	0.476856	0.889368	NA	NA	NA	42	121	0.030817	0.003751	0.0684194	0.159175
250	AP1_BS_in_AP3	27	34	27	34	-0.009907	-0.03103	0.44778	0.123613	0.508147	0.491853	0.510709	NA	NA	NA	61	99	-0.003933	0.000835	0.507837	-0.027057
250	ARF_binding_site_motif	2368	2011	2064	1762	0.002662	0.003398	0.0164715	-0.004309	0.508147	0.491853	0.00015476	NA	NA	NA	1013	985	0.003385	0.004775	4.36862e-10	-0.008065
250	ASF1MOTIFCAMV	3620	4320	2682	3265	0.003674	0.003257	0.00503447	0.002372	0.471288	0.528712	0.0277216	NA	NA	NA	1017	966	0.004555	0.002998	4.41137e-05	0.00879
250	ATB2/AtbZIP53/AtbZIP44/GBF5_BS_in_ProDH	2497	2126	2221	1846	0.001452	0.001534	4.58038e-06	-0.00048	0.557236	0.442764	0.068034	NA	NA	NA	1027	1010	0.002401	0.004706	2.21777e-06	-0.013795
250	ATHB2_binding_site_motif	577	497	524	446	0.010579	0.003074	5.83531e-10	0.043978	0.51407	0.48593	0.306524	NA	NA	NA	1003	994	0.007458	0.003179	8.41933e-12	0.025275
250	ATHB6_binding_site_motif	178	175	177	174	0.005899	0.004188	0.211319	0.009738	0.528712	0.471288	0.569349	NA	NA	NA	351	344	0.00556	0.005323	0.555831	0.001348
250	AtMYB2_BS_in_RD22	593	448	580	436	0.002359	0.007549	0.000716459	-0.030003	0.598652	0.401348	0.171552	NA	NA	NA	1000	933	0.004532	0.001808	4.72714e-06	0.015588
250	Bellringer/replumless/pennywise_BS1_IN_AG	2313	1905	2052	1680	0.007143	0.004778	2.07955e-18	0.013394	0.527434	0.472566	0.0292205	NA	NA	NA	983	1021	0.005434	0.003185	0.114374	0.013318
250	Bellringer/replumless/pennywise_BS3_IN_AG	594	634	566	604	0.002988	0.003902	0.349269	-0.005095	0.521865	0.478135	0.0335312	NA	NA	NA	1000	995	0.003516	0.001694	4.63453e-05	0.010265
250	Box_II_promoter_motif	2581	2829	2076	2307	0.008427	0.00476	3.00059e-45	0.020976	0.442764	0.557236	7.16957e-06	NA	NA	NA	926	1004	0.008087	0.002495	1.79704e-22	0.032703
250	CBF1_BS_in_cor15a	33	34	33	34	0.02274	0.0154	0.552373	0.043195	0.5	0.5	1	NA	NA	NA	67	94	0.018011	-0.002083	0.000262009	0.112612
250	CCA1_binding_site_motif	1584	1192	1471	1092	0.002605	0.006242	1.93924e-24	-0.020647	0.556308	0.443692	0.306524	NA	NA	NA	1010	980	0.003399	0.002251	0.255807	0.006733
250	CCA1_motif1_BS_in_CAB1	34	40	34	40	-0.008065	0.012486	0.0447867	-0.15322	0.584141	0.415859	0.11063	NA	NA	NA	74	98	0.000796	0.008103	0.572578	-0.046046
250	CDA1ATCAB2	211	177	199	168	0.011544	0.014675	0.048089	-0.017021	0.584141	0.415859	0.269996	NA	NA	NA	372	360	0.011836	0.001749	1.26647e-07	0.054668
250	DPBF1&2_binding_site_motif	5248	4797	3642	3272	0.001509	0.002257	3.76118e-29	-0.004268	0.542373	0.457627	0.000515539	NA	NA	NA	1059	975	0.003535	0.003239	0.933436	0.001704
250	DRE_promoter_motif	19	11	17	11	0.052039	-0.032263	0.0472043	0.456984	0.564	0.436	0.677844	NA	NA	NA	28	94	0.017254	-0.001867	0.164929	0.110118
250	DREB1A/CBF3	405	374	381	350	0.020474	0.016649	2.29328e-05	0.021265	0.552427	0.447573	0.194856	NA	NA	NA	744	766	0.019326	0.00576	1.12897e-64	0.077737
250	DRE-like_promoter_motif	699	632	660	596	0.01459	0.009892	4.55116e-17	0.026383	0.553609	0.446391	0.124395	NA	NA	NA	1011	980	0.012926	0.001688	7.95128e-118	0.063832
250	E2F_binding_site_motif	133	114	129	104	0.074677	0.037937	7.3305e-17	0.195295	0.565261	0.434739	0.620962	NA	NA	NA	233	247	0.055058	0.003328	3.63885e-90	0.288066
250	E2FAT	88	77	87	67	0.046986	0.04968	0.980114	-0.013701	0.604548	0.395452	0.186106	NA	NA	NA	154	143	0.049819	0.002296	2.40853e-25	0.246344
250	E2F-varient_binding_site_motif	29	18	29	18	0.004319	0.052516	0.0925159	-0.263235	0.627137	0.372863	0.96922	NA	NA	NA	47	104	0.027879	-0.00097	0.00252986	0.171138
250	EveningElement_promoter_motif	385	336	373	326	0.026844	0.019971	0.000223952	0.03655	0.542373	0.457627	0.826055	NA	NA	NA	704	674	0.024305	0.001703	5.86741e-131	0.122927
250	GADOWNAT	818	658	650	503	0.014039	0.011452	0.0626547	0.013073	0.493135	0.506865	3.30079e-05	NA	NA	NA	1013	979	0.015183	0.002432	3.36786e-91	0.067511
250	Gap-box_motif	446	489	433	479	0.000873	0.001147	0.121452	-0.001566	0.527434	0.472566	0.0117589	NA	NA	NA	916	923	0.001063	0.002635	2.69601e-09	-0.009165
250	GAREAT	3708	3316	3136	2820	0.002493	0.002527	0.459504	-0.000196	0.544355	0.455645	0.0275749	NA	NA	NA	984	1008	0.002993	0.003212	0.789795	-0.001283
250	GATA_motif	16	23	16	23	-0.004462	0.022262	0.147725	-0.112503	0.463175	0.536825	0.730692	NA	NA	NA	39	100	0.015931	-0.003053	0.482647	0.096346
250	GATA_promoter_motif	12154	13544	6777	7764	0.002589	0.001773	4.80177e-11	0.004676	0.473279	0.526721	0.995824	NA	NA	NA	1007	980	0.00229	0.001791	0.0320534	0.002897
250	GBOXLERBCS	260	252	207	201	0.013956	0.018439	0.199073	-0.020563	0.51407	0.48593	0.907811	NA	NA	NA	455	476	0.020965	0.000938	6.17644e-26	0.096331
250	GCC-box_promoter_motif	430	348	395	329	0.013193	0.008888	0.00361823	0.024783	0.557236	0.442764	0.913125	NA	NA	NA	735	755	0.011625	0.00215	1.04192e-46	0.054231
250	Hexamer_promoter_motif	643	569	594	524	0.013763	0.015892	0.363046	-0.012286	0.521865	0.478135	0.76531	NA	NA	NA	1003	1007	0.015006	0.004778	6.44511e-82	0.059876
250	HY5AT	9	8	9	8	0.02011	0.010862	0.723978	0.046178	0.478135	0.521865	0.913125	NA	NA	NA	17	102	0.033691	-0.000177	0.112812	0.185064
250	Ibox_promoter_motif	2204	2550	1940	2250	0.006758	0.007628	3.26356e-07	-0.004431	0.456354	0.543646	0.516768	NA	NA	NA	1009	1013	0.007878	0.004327	0.000544265	0.019334
250	JASE1_motif_in_OPR1	8	5	8	5	0.096305	0.022985	0.692308	0.321415	0.513727	0.486273	0.777261	NA	NA	NA	13	99	-0.02154	0.00616	0.447315	-0.152616
250	L1-box_promoter_motif	676	694	646	656	0.001368	0.00359	0.000720485	-0.012495	0.489856	0.510144	0.913125	NA	NA	NA	986	981	0.000935	0.002724	5.01616e-07	-0.010227
250	LEAFYATAG	390	456	381	445	0.003791	0.0066	0.000411589	-0.015669	0.528712	0.471288	0.000639427	NA	NA	NA	829	880	0.005615	0.002879	0.0168381	0.015471
250	LS7_promoter_motif	6	4	6	4	0.042895	0.027067	1	0.070057	0.578706	0.421294	1	NA	NA	NA	10	97	0.027883	0.003773	0.409542	0.14866
250	LTRE_promoter_motif	271	248	257	237	0.013387	0.008882	0.0341949	0.025236	0.577455	0.422545	0.0473409	NA	NA	NA	501	471	0.011052	0.002822	6.56202e-18	0.046111
250	LTRECOREATCOR15	2775	2255	2281	1863	0.008241	0.011621	2.38697e-33	-0.01948	0.564	0.436	0.212092	NA	NA	NA	984	992	0.009674	0.00074	7.92679e-69	0.051283
250	M0005_1.01	299	237	277	227	0.016057	0.014503	0.592815	0.008893	0.555054	0.444946	0.99702	NA	NA	NA	509	511	0.015465	0.007747	6.94618e-10	0.04558
250	M0006_1.01	551	362	529	344	0.019873	0.017518	0.0424053	0.013492	0.58402	0.41598	0.419647	NA	NA	NA	880	836	0.018837	0.003347	3.56492e-157	0.089615
250	M0007_1.01	7205	6701	4227	3882	0.009498	0.008028	1.39049e-46	0.008236	0.5	0.5	0.000175002	NA	NA	NA	1027	1040	0.009088	0.001975	7.05487e-44	0.041008
250	M0008_1.01	918	862	879	803	0.000904	0.002902	2.61468e-05	-0.011835	0.565964	0.434036	0.000175002	NA	NA	NA	1031	1007	0.001786	0.003449	0.000167278	-0.009757
250	M0009_1.01	4787	4288	3329	2946	0.008927	0.009943	0.000148988	-0.00578	0.511337	0.488663	0.0117589	NA	NA	NA	1023	994	0.0102	0.003063	9.33207e-40	0.04143
250	M0011_1.01	144	136	96	88	0.030805	0.021039	0.122734	0.056723	0.552427	0.447573	0.38428	NA	NA	NA	228	218	0.027273	0.007152	8.16646e-16	0.117103
250	M0012_1.01	2108	1806	1648	1404	0.010447	0.013785	4.18325e-23	-0.018777	0.528117	0.471883	0.372479	NA	NA	NA	980	992	0.010591	0.005077	1.57209e-17	0.031505
250	M0013_1.01	1216	1076	1157	996	0.001196	0.003389	1.75271e-06	-0.012853	0.571526	0.428474	0.000611185	NA	NA	NA	1048	1057	0.001255	0.002569	0.00711529	-0.007651
250	M0014_1.01	3439	2812	2696	2104	0.00802	0.010851	1.02401e-41	-0.016104	0.558027	0.441973	0.388769	NA	NA	NA	1013	1011	0.007132	0.00389	5.01461e-14	0.018318
250	M0016_1.01	1887	1484	1680	1314	0.007374	0.008609	0.00409806	-0.006899	0.571862	0.428138	0.329511	NA	NA	NA	1007	1010	0.007681	0.003234	1.74114e-16	0.024915
250	M0017_1.01	1095	908	424	239	0.01144	0.013161	0.0498852	-0.010063	0.49654	0.50346	7.85376e-05	NA	NA	NA	997	992	0.016268	0.002783	7.41048e-95	0.080272
250	M0018_1.01	695	546	630	511	0.009666	0.010484	0.676794	-0.004627	0.533765	0.466235	0.183899	NA	NA	NA	993	996	0.010516	0.003021	1.52263e-49	0.043912
250	M0019_1.01	3791	3092	2923	2317	0.008423	0.010933	2.22394e-28	-0.014355	0.558027	0.441973	0.40954	NA	NA	NA	967	1005	0.010324	0.002905	6.17135e-37	0.042577
250	M0020_1.01	468	412	337	295	0.013856	0.012969	0.957275	0.005155	0.52651	0.47349	0.889368	NA	NA	NA	736	774	0.013677	0.004773	3.95925e-31	0.051616
250	M0022_1.01	75	64	75	62	0.020973	0.031241	0.136169	-0.062425	0.588742	0.411258	0.450006	NA	NA	NA	137	147	0.019222	0.003123	6.70865e-05	0.102123
250	M0023_1.01	3635	3209	2530	2206	0.011092	0.009749	5.21648e-13	0.007519	0.51407	0.48593	0.0240905	NA	NA	NA	1012	971	0.012167	0.002882	1.62509e-54	0.054085
250	M0026_1.01	1078	1014	963	906	0.013182	0.012232	0.00027088	0.005426	0.553609	0.446391	0.00294613	NA	NA	NA	1022	1017	0.014099	0.00223	6.04015e-104	0.067448
250	M0027_1.01	220	226	47	48	-0.000136	0.003098	0.954392	-0.019197	0.50346	0.49654	0.842671	NA	NA	NA	268	260	0.025249	-0.001606	7.78221e-39	0.156345
250	M0028_1.01	2504	1913	2060	1507	0.00467	0.009132	5.35027e-30	-0.024904	0.566301	0.433699	0.99702	NA	NA	NA	953	993	0.006207	0.004021	0.00358152	0.012435
250	M0030_1.01	134	101	129	100	0.024369	0.022912	0.441322	0.008203	0.559206	0.440794	0.889368	NA	NA	NA	230	223	0.023044	0.000248	8.21634e-19	0.130985
250	M0031_1.01	1389	1264	1246	1121	0.012285	0.013767	0.549257	-0.00837	0.559206	0.440794	0.00163793	NA	NA	NA	987	1023	0.01282	0.001628	1.14621e-120	0.063909
250	M0032_1.01	901	815	835	757	0.015232	0.011493	4.16677e-18	0.021022	0.559206	0.440794	0.0240905	NA	NA	NA	1016	1012	0.012633	0.003614	5.53004e-64	0.051695
250	M0033_1.01	47	41	47	39	0.021246	0.019236	0.829951	0.011606	0.585387	0.414613	0.531561	NA	NA	NA	86	106	0.019789	-0.000423	0.000162189	0.113297
250	M0034_1.01	183	176	179	174	0.023075	0.026755	0.713643	-0.020008	0.570741	0.429259	0.0746026	NA	NA	NA	353	353	0.024145	0.002234	1.04443e-44	0.122271
250	M0036_1.01	4905	4274	3554	3076	0.01028	0.009986	0.00570297	0.00165	0.511337	0.488663	9.79653e-05	NA	NA	NA	1007	1000	0.009983	0.002789	2.86767e-26	0.040978
250	M0037_1.01	1396	1154	1055	842	0.011427	0.018303	2.13755e-29	-0.038434	0.53216	0.46784	0.302896	NA	NA	NA	968	993	0.018505	0.001951	7.92452e-217	0.094287
250	M0038_1.01	1807	1535	1285	1057	0.011001	0.013373	0.00462182	-0.013238	0.528712	0.471288	0.336605	NA	NA	NA	967	984	0.01139	0.00151	1.56934e-65	0.055607
250	M0040_1.01	37	29	37	29	0.06306	0.000708	0.000229698	0.401404	0.542713	0.457287	0.913125	NA	NA	NA	66	91	0.033095	0.014714	0.0115553	0.11057
250	M0078_1.01	173	179	170	178	0.006104	0.014539	0.00172874	-0.054512	0.569568	0.430432	0.0186225	NA	NA	NA	349	346	0.01094	0.001593	4.64718e-14	0.055358
250	M0081_1.01	671	715	646	679	0.001813	0.007685	2.75221e-12	-0.035579	0.565627	0.434373	3.13411e-08	NA	NA	NA	988	1008	0.003644	0.004015	0.102325	-0.002183
250	M0146_1.01	187	189	123	124	0.002372	0.008949	0.109151	-0.04111	0.492792	0.507208	0.968861	NA	NA	NA	309	294	0.009642	0.003359	0.00176982	0.037475
250	M0147_1.01	652	545	624	523	0.011209	0.008049	7.77392e-07	0.018735	0.565176	0.434824	0.327804	NA	NA	NA	994	1002	0.009754	0.002172	1.66734e-64	0.043642
250	M0149_1.01	927	1005	587	656	0.00987	0.009672	0.580036	0.001	0.517526	0.482474	0.00575603	NA	NA	NA	999	996	0.008134	0.003923	0.0269086	0.022403
250	M0150_1.01	13759	16122	5704	6922	0.00238	0.001035	1.73147e-53	0.007705	0.447573	0.552427	7.85376e-05	NA	NA	NA	1005	962	0.000912	0.00672	5.22472e-36	-0.032372
250	M0152_1.01	6042	6276	2476	2577	0.002639	0.002365	3.68583e-14	0.001541	0.471288	0.528712	0.000175002	NA	NA	NA	999	952	0.002384	0.00533	3.26305e-14	-0.016248
250	M0154_1.01	190	165	128	103	0.008564	0.012315	0.477816	-0.021619	0.525262	0.474738	0.864179	NA	NA	NA	288	287	0.010679	0.000573	2.21693e-11	0.058366
250	M0156_1.01	1826	1664	857	735	0.010237	0.005737	1.02118e-06	0.023206	0.52085	0.47915	0.907811	NA	NA	NA	990	1002	0.008714	0.004305	1.56725e-08	0.02388
250	M0157_1.01	655	622	424	390	0.008652	0.007032	0.668269	0.008998	0.519732	0.480268	0.815953	NA	NA	NA	998	1003	0.008311	0.001675	1.07932e-39	0.03846
250	M0161_1.01	961	1028	487	555	0.007782	0.011269	0.519095	-0.017271	0.5	0.5	0.308116	NA	NA	NA	999	1000	0.010229	0.005104	1.88855e-08	0.026908
250	M0162_1.01	3189	3082	416	324	0.007123	0.011288	0.174578	-0.02313	0.511731	0.488269	0.805664	NA	NA	NA	1010	973	0.009217	0.003535	6.56577e-17	0.030943
250	M0252_1.01	1321	1212	826	733	0.007981	0.007627	0.646319	0.001855	0.474949	0.525051	3.32143e-05	NA	NA	NA	1019	1000	0.009999	0.003929	3.12462e-20	0.031857
250	M0253_1.01	1811	1799	331	315	0.008726	0.006067	0.586897	0.014728	0.51407	0.48593	0.308116	NA	NA	NA	1018	1004	0.0122	0.002675	5.6754e-44	0.050123
250	M0255_1.01	248	253	165	169	0.005638	0.013123	0.0250646	-0.043352	0.526379	0.473621	0.336605	NA	NA	NA	414	404	0.006428	0.00358	0.0133557	0.016293
250	M0256_1.01	98	106	91	97	0.009347	0.004033	0.444851	0.030352	0.476142	0.523858	0.99702	NA	NA	NA	195	187	0.00672	0.000327	0.0424257	0.03674
250	M0257_1.01	1259	1142	456	350	0.011257	0.01228	0.352366	-0.00526	0.5	0.5	0.0656253	NA	NA	NA	1028	1014	0.01702	0.004242	2.51045e-82	0.064156
250	M0261_1.01	287	281	105	97	0.002633	0.014796	0.129348	-0.073508	0.514666	0.485334	0.842671	NA	NA	NA	379	362	0.009044	0.003556	4.16981e-05	0.032573
250	M0264_1.01	1920	1997	952	1002	0.006966	0.008013	0.000310386	-0.005478	0.52651	0.47349	6.01922e-05	NA	NA	NA	992	978	0.011406	0.003856	2.14389e-17	0.039655
250	M0266_1.01	1127	1009	902	795	0.003911	0.004867	0.0198663	-0.005236	0.532105	0.467895	0.843345	NA	NA	NA	1006	959	0.004555	0.0025	0.148294	0.011439
250	M0267_1.01	1205	1076	999	873	0.003498	0.004885	3.07399e-06	-0.007665	0.527986	0.472014	1	NA	NA	NA	979	1008	0.004013	0.003416	0.613423	0.003355
250	M0268_1.01	1761	1571	1059	894	0.008048	0.00624	0.669589	0.009106	0.542713	0.457287	0.252263	NA	NA	NA	1011	1005	0.009741	0.002343	7.94953e-35	0.039141
250	M0269_1.01	2343	2114	1903	1685	0.003465	0.004283	0.000130171	-0.004592	0.519604	0.480396	0.634622	NA	NA	NA	1046	1032	0.005206	0.003275	0.00106214	0.010886
250	M0353_1.01	3520	2824	3001	2377	0.002744	0.003544	0.77647	-0.004633	0.546813	0.453187	0.38428	NA	NA	NA	960	980	0.002713	0.003692	0.000682461	-0.005685
250	M0516_1.01	4851	4906	2599	2646	0.003885	0.002505	3.26147e-09	0.00769	0.472746	0.527254	2.03353e-05	NA	NA	NA	1008	1017	0.006016	0.003429	1.55745e-17	0.014549
250	M0517_1.01	3249	3491	2269	2459	0.005213	0.003962	0.00602262	0.007065	0.467097	0.532903	0.0540947	NA	NA	NA	1013	973	0.006087	0.001987	7.24017e-21	0.024053
250	M0518_1.01	11857	8665	7090	5052	0.003453	0.003484	0.0187179	-0.000174	0.555042	0.444958	1.76655e-09	NA	NA	NA	1024	1043	0.003372	0.004466	1.50264e-07	-0.006364
250	M0525_1.01	11835	12360	3285	3647	0.004716	0.003265	5.29615e-15	0.008375	0.482605	0.517395	0.132234	NA	NA	NA	1005	994	0.003008	0.002002	0.736276	0.00564
250	M0526_1.01	1578	1520	1439	1405	0.001934	0.002292	0.255883	-0.002008	0.464451	0.535549	9.25717e-06	NA	NA	NA	995	988	0.002472	0.001507	1.05063e-05	0.005263
250	M0571_1.01	9057	8411	5719	5309	0.004674	0.002987	2.1682e-70	0.009609	0.486529	0.513471	1.28658e-15	NA	NA	NA	1029	977	0.002077	0.002968	0.00987432	-0.005126
250	M0576_1.01	21078	20031	8400	7951	0.003515	0.00283	8.53824e-14	0.003955	0.48273	0.51727	4.02911e-32	NA	NA	NA	993	992	0.004363	0.001553	6.94229e-09	0.016418
250	M0578_1.01	17199	16387	7975	7631	0.003837	0.002701	1.23214e-45	0.006555	0.47707	0.52293	1.35635e-35	NA	NA	NA	979	1006	0.00591	0.002059	2.4696e-40	0.022655
250	M0580_1.01	455	487	405	435	0.003188	0.002708	0.434115	0.002582	0.483796	0.516204	1	NA	NA	NA	888	840	0.002862	0.003362	4.33112e-08	-0.002746
250	M0581_1.01	2356	2241	1342	1250	0.002773	0.001599	0.00178745	0.006584	0.501196	0.498804	0.302896	NA	NA	NA	1048	1037	0.001325	0.00211	4.40163e-05	-0.004602
250	M0604_1.01	665	636	635	610	0.000765	0.001021	0.721438	-0.001449	0.495132	0.504868	0.441126	NA	NA	NA	1011	985	0.000515	0.003106	4.4197e-05	-0.014778
250	M0679_1.01	125	119	120	114	0.043349	0.007652	2.67892e-09	0.199943	0.535549	0.464451	0.685807	NA	NA	NA	237	240	0.017923	0.000639	1.40397e-08	0.099986
250	M0680_1.01	400	345	388	334	0.011259	0.009716	0.87902	0.009069	0.534359	0.465641	0.991126	NA	NA	NA	729	740	0.010145	0.001101	6.70993e-30	0.052084
250	M0682_1.01	18811	18116	1893	1580	0.00401	0.004107	0.00967325	-0.000556	0.505669	0.494331	0.326981	NA	NA	NA	994	954	0.002948	0.002491	0.155015	0.002637
250	M0737_1.01	329	390	306	364	0.01069	0.007682	0.00471321	0.017972	0.448366	0.551634	0.810925	NA	NA	NA	687	660	0.009662	0.002056	1.5265e-37	0.04465
250	M0758_1.01	2208	2285	1745	1820	0.002582	0.001748	5.7072e-07	0.004735	0.496668	0.503332	0.685873	NA	NA	NA	1021	983	0.001668	0.003081	4.27209e-05	-0.008007
250	M0759_1.01	21020	21238	5115	5145	0.003042	0.00241	2.07907e-32	0.003656	0.493135	0.506865	0.208573	NA	NA	NA	1006	1024	0.003314	0.005749	4.4265e-07	-0.014412
250	M0760_1.01	8312	9342	4331	5062	0.002352	0.004251	5.42698e-125	-0.010738	0.493135	0.506865	7.51073e-08	NA	NA	NA	991	1003	0.004286	0.003434	0.552034	0.004909
250	M0761_1.01	28512	30340	6449	7229	0.002941	0.003277	4.50365e-12	-0.001935	0.48141	0.51859	0.308116	NA	NA	NA	951	992	0.002679	0.005521	1.79691e-15	-0.016447
250	M0762_1.01	1787	1926	1590	1759	0.002308	0.001816	3.06949e-05	0.002836	0.434824	0.565176	2.71247e-07	NA	NA	NA	1025	966	0.002711	0.002423	0.716509	0.001678
250	M0764_1.01	4369	4965	3474	3988	0.003614	0.00213	3.51908e-41	0.008406	0.45061	0.54939	0.00443755	NA	NA	NA	975	988	0.004623	0.003783	0.0412117	0.004764
250	M0766_1.01	1790	1764	1353	1328	0.00157	0.002669	1.03136e-09	-0.00629	0.507805	0.492195	0.810925	NA	NA	NA	974	996	0.002117	0.003084	0.0576167	-0.005559
250	M0767_1.01	1112	1165	1048	1100	0.004223	0.00393	0.192397	0.001686	0.473621	0.526379	0.329511	NA	NA	NA	1010	1046	0.003568	0.003779	0.216108	-0.0012
250	M0769_1.01	548	583	536	563	0.004085	0.001937	0.000280921	0.01255	0.440794	0.559206	0.0175408	NA	NA	NA	984	1003	0.002863	0.003158	0.0743701	-0.001725
250	M0770_1.01	2291	2688	1905	2284	0.004009	0.00504	7.19281e-10	-0.005835	0.481068	0.518932	0.01711	NA	NA	NA	957	1009	0.004727	0.001348	1.26052e-06	0.019478
250	M1180_1.01	769	761	695	692	0.008257	0.005401	3.38678e-07	0.015979	0.442764	0.557236	3.30079e-05	NA	NA	NA	1006	1030	0.008099	0.003725	4.00048e-16	0.025014
250	M1182_1.01	271	254	268	251	0.007828	0.010178	0.0638019	-0.013651	0.473279	0.526721	0.149614	NA	NA	NA	520	516	0.00872	0.001762	1.01154e-12	0.039198
250	M1217_1.01	1587	1679	1442	1526	0.003636	0.003172	0.0665695	0.002716	0.495132	0.504868	0.487807	NA	NA	NA	1019	1007	0.00659	0.003782	3.85981e-10	0.016503
250	M1218_1.01	364	413	353	397	0.014445	0.021573	3.70257e-09	-0.041132	0.442764	0.557236	0.329511	NA	NA	NA	756	782	0.017493	0.003312	1.17686e-74	0.082414
250	M1219_1.01	4389	4042	3575	3250	0.002572	0.003503	3.27576e-06	-0.005301	0.523858	0.476142	0.754509	NA	NA	NA	976	1026	0.002096	0.003417	2.76542e-06	-0.007494
250	M1220_1.01	7369	7998	5166	5608	0.002725	0.001982	4.48277e-57	0.004121	0.474079	0.525921	0.34939	NA	NA	NA	1007	1012	0.003369	0.004025	2.93341e-11	-0.00379
250	M1221_1.01	96	108	93	107	0.003624	0.037238	1.62815e-08	-0.181181	0.375936	0.624064	0.0275749	NA	NA	NA	201	207	0.019439	-0.001166	7.2648e-13	0.10898
250	M1222_1.01	6345	6066	4687	4399	0.002044	0.003205	1.04485e-45	-0.006749	0.50346	0.49654	0.215332	NA	NA	NA	1003	1031	0.000858	0.003904	1.3466e-09	-0.017482
250	M1224_1.01	281	264	249	235	0.007636	0.010086	0.302329	-0.013461	0.482996	0.517004	0.306524	NA	NA	NA	510	507	0.009086	0.002441	0.00447694	0.038184
250	M1225_1.01	8026	7289	5576	4910	0.001994	0.00323	3.21494e-55	-0.007165	0.509128	0.490872	0.00157726	NA	NA	NA	930	1070	0.004208	0.003304	9.57137e-06	0.005253
250	M1226_1.01	14703	13650	7214	6485	0.002399	0.003312	1.62074e-40	-0.005274	0.514797	0.485203	0.38428	NA	NA	NA	993	1027	0.00289	0.003446	0.0122119	-0.003292
250	M1232_1.01	1936	2107	1405	1552	0.004589	0.004117	0.000324002	0.002682	0.475147	0.524853	0.815953	NA	NA	NA	987	1042	0.005988	0.005206	0.950334	0.004556
250	M1233_1.01	1024	1103	971	1043	0.002897	0.002125	0.00642979	0.004587	0.494674	0.505326	0.403488	NA	NA	NA	983	989	0.003043	0.00253	0.00233846	0.002964
250	M1235_1.01	278	247	269	242	0.006151	0.00388	0.158578	0.013153	0.521865	0.478135	0.889368	NA	NA	NA	515	545	0.005092	0.004028	0.121776	0.006063
250	M1237_1.01	671	881	633	833	0.003654	0.011038	2.83354e-15	-0.040233	0.392029	0.607971	0.00738559	NA	NA	NA	1027	981	0.009442	0.003302	7.16616e-08	0.0349
250	M1238_1.01	448	345	433	333	0.03894	0.01625	0.000849313	0.092719	0.57754	0.42246	0.677844	NA	NA	NA	772	822	0.028727	0.002129	8.85957e-16	0.12887
250	M1239_1.01	2257	2425	1998	2130	0.004503	0.003348	8.00935e-06	0.006895	0.495869	0.504131	0.172283	NA	NA	NA	1000	1022	0.003051	0.002195	8.24094e-08	0.004975
250	M1246_1.01	1955	1815	1761	1666	0.008086	0.006656	0.98529	0.007469	0.538014	0.461986	0.0635181	NA	NA	NA	998	997	0.006703	0.002574	0.379794	0.022731
250	M1247_1.01	1197	979	1141	924	0.00222	0.000749	0.000655295	0.008481	0.538811	0.461189	0.487807	NA	NA	NA	1017	948	0.001652	0.003468	0.00365853	-0.010462
250	M1248_1.01	2852	3400	2276	2757	0.016927	0.018339	0.0411496	-0.008128	0.438487	0.561513	0.0246819	NA	NA	NA	968	1003	0.014107	0.003142	6.02285e-57	0.061816
250	M1302_1.01	621	662	551	589	0.002589	0.003202	0.936888	-0.003401	0.464859	0.535141	0.340678	NA	NA	NA	1006	976	0.004148	0.003726	0.226971	0.002396
250	M1304_1.01	484	436	299	249	0.001079	0.001271	0.996329	-0.001143	0.495132	0.504868	0.183899	NA	NA	NA	725	688	0.001941	0.000955	0.00424932	0.005512
250	M1305_1.01	132	124	129	122	0.000316	0.003834	0.866903	-0.020824	0.528712	0.471288	0.864179	NA	NA	NA	252	231	0.001992	0.002925	0.655439	-0.005582
250	M1306_1.01	3536	3757	2984	3197	0.003267	0.001888	2.57871e-30	0.008262	0.457424	0.542576	3.30079e-05	NA	NA	NA	965	1024	0.002099	0.002418	0.93355	-0.00189
250	M1307_1.01	217	236	216	235	0.00014	0.01082	1.3814e-07	-0.065601	0.45082	0.54918	0.418726	NA	NA	NA	452	420	0.005308	0.00298	0.000107229	0.013878
250	M1308_1.01	862	981	655	767	0.002743	0.00429	0.00771765	-0.008823	0.469706	0.530294	0.965333	NA	NA	NA	1007	997	0.003182	0.00482	0.35216	-0.009142
250	M1309_1.01	5032	5178	3736	3867	0.002842	0.002272	0.000653404	0.003253	0.48141	0.51859	0.0730273	NA	NA	NA	1021	1028	0.003766	0.001962	1.38254e-06	0.010422
250	M1439_1.01	215	251	200	234	0.015153	0.009279	0.00661362	0.035779	0.448366	0.551634	0.774782	NA	NA	NA	445	452	0.013053	0.003275	2.58957e-24	0.058143
250	M1443_1.01	1816	2031	1232	1391	0.003964	0.001805	1.22613e-16	0.012633	0.465641	0.534359	0.646349	NA	NA	NA	1011	1017	0.00229	0.002912	0.432716	-0.003626
250	M1444_1.01	4339	4811	2601	2956	0.003209	0.001645	2.04409e-24	0.008984	0.47461	0.52539	0.99702	NA	NA	NA	989	1003	0.000727	0.001178	0.292898	-0.002503
250	M1494_1.01	74	72	62	60	0.006651	0.017525	0.301317	-0.072925	0.480268	0.519732	0.765151	NA	NA	NA	134	137	0.016557	0.001054	0.000552856	0.097403
250	M1515_1.01	343	349	320	323	0.012018	0.012238	0.0839903	-0.001139	0.5439	0.4561	0.0476503	NA	NA	NA	660	661	0.01104	0.000946	1.13614e-18	0.053927
250	M1516_1.01	32	37	32	37	0.046973	0.014276	0.294724	0.163893	0.513727	0.486273	0.677844	NA	NA	NA	69	87	0.030341	-0.001203	0.00162035	0.171248
250	M1517_1.01	55	70	47	62	0.027285	0.007556	0.180437	0.10412	0.564	0.436	0.0292205	NA	NA	NA	116	113	0.011287	0.000483	0.0288133	0.058881
250	M1519_1.01	150	133	138	124	0.01318	0.008496	0.351728	0.023483	0.5674	0.4326	0.38428	NA	NA	NA	270	242	0.010229	0.004296	0.703031	0.03125
250	M1520_1.01	104	86	104	86	0.035958	0.013497	0.0477945	0.120044	0.489856	0.510144	0.302896	NA	NA	NA	190	203	0.025556	0.010523	0.00850698	0.08613
250	M1549_1.01	2098	2221	1860	1963	0.006009	0.006044	0.209437	-0.000195	0.478135	0.521865	0.524301	NA	NA	NA	1012	1018	0.007575	0.002989	1.50699e-35	0.026732
250	M1551_1.01	8887	8815	5787	5696	0.003512	0.003234	0.00333729	0.001616	0.495132	0.504868	0.186106	NA	NA	NA	1038	1031	0.003835	0.003874	0.600494	-0.000226
250	M1554_1.01	721	765	686	723	0.00946	0.007732	3.17061e-06	0.009963	0.497063	0.502937	0.569349	NA	NA	NA	1001	1049	0.009309	0.002307	2.87604e-34	0.040145
250	M1555_1.01	1635	1532	1474	1376	0.006684	0.006748	0.122169	-0.000366	0.520927	0.479073	0.803983	NA	NA	NA	1002	969	0.005115	0.001877	2.97599e-09	0.018822
250	M1559_1.01	250	243	243	237	0.030593	0.035271	0.0042651	-0.025351	0.501998	0.498002	0.923469	NA	NA	NA	483	483	0.033097	0.003917	2.42033e-169	0.161186
250	M1561_1.01	613	576	581	546	0.03415	0.028398	1.96407e-06	0.03094	0.516662	0.483338	1	NA	NA	NA	1013	1005	0.03096	0.002871	0	0.158566
250	M1563_1.01	7566	7524	5279	5183	0.00341	0.004201	8.46936e-34	-0.004517	0.506865	0.493135	0.350387	NA	NA	NA	982	968	0.002198	0.003971	0.168263	-0.010269
250	M1565_1.01	1182	1119	1093	1031	0.009819	0.008067	1.41616e-05	0.010165	0.509205	0.490795	0.842671	NA	NA	NA	970	972	0.010167	0.003493	1.98561e-44	0.038952
250	M1566_1.01	3737	3503	3021	2804	0.007115	0.006597	0.158754	0.002901	0.516065	0.483935	1	NA	NA	NA	993	1000	0.009551	0.005456	3.63684e-13	0.023263
250	M1567_1.01	1234	1089	1109	970	0.018105	0.017314	0.682195	0.004385	0.530703	0.469297	1	NA	NA	NA	977	1018	0.017756	0.002076	4.71488e-178	0.091132
250	M1568_1.01	5031	4881	3853	3712	0.005712	0.005895	0.161982	-0.001042	0.507666	0.492334	1	NA	NA	NA	978	981	0.00405	0.007357	1.47443e-05	-0.018883
250	M1569_1.01	13695	13179	7322	6986	0.002792	0.002461	7.09585e-10	0.001898	0.497791	0.502209	0.000805904	NA	NA	NA	1049	1010	0.002285	0.003602	0.0231646	-0.007638
250	M1571_1.01	2323	2231	2008	1928	0.005781	0.006321	0.285673	-0.003082	0.512608	0.487392	0.889368	NA	NA	NA	1001	994	0.004198	0.00361	0.346671	0.003333
250	M1710_1.01	6	12	5	11	0.013766	0.02926	0.862239	-0.082747	0.5	0.5	0.418726	NA	NA	NA	17	102	0.050613	0.001688	0.0126464	0.287543
250	M1712_1.01	2494	2235	2011	1780	0.00494	0.002981	3.48414e-18	0.010901	0.510324	0.489676	0.068034	NA	NA	NA	1009	1001	0.003171	0.00316	0.0553016	6.2e-05
250	M1802_1.01	21	19	21	19	-0.021872	0.00609	0.316947	-0.140469	0.513837	0.486163	1	NA	NA	NA	40	103	-0.002214	0.002795	0.544791	-0.026658
250	M1811_1.01	11795	10355	6924	5867	0.002268	0.003502	7.70823e-44	-0.007133	0.525393	0.474607	0.11104	NA	NA	NA	932	972	0.00293	0.002276	0.0183535	0.003805
250	M2211_1.01	140	103	137	102	0.002276	0.002655	0.422169	-0.002137	0.553726	0.446274	0.724795	NA	NA	NA	240	245	0.001689	-0.000197	0.296691	0.010264
250	M2212_1.01	423	476	342	398	0.011953	0.02046	1.52558e-11	-0.043996	0.497948	0.502052	0.252263	NA	NA	NA	803	773	0.015623	0.003595	7.55312e-73	0.064633
250	M2213_1.01	869	741	603	479	0.012818	0.012136	0.0140163	0.003315	0.510379	0.489621	0.068034	NA	NA	NA	1024	995	0.013469	0.002834	1.37003e-38	0.054013
250	M2215_1.01	277	334	236	290	0.013287	0.016243	0.466171	-0.014735	0.483799	0.516201	0.306524	NA	NA	NA	563	579	0.013847	0.00195	1.37965e-24	0.062362
250	M2216_1.01	77	66	76	66	0.0187	0.02294	0.841199	-0.026254	0.555263	0.444737	0.889368	NA	NA	NA	142	155	0.018237	0.002174	1.27262e-05	0.09485
250	M2217_1.01	904	824	838	731	0.004802	0.008251	6.5973e-11	-0.020504	0.511166	0.488834	0.524301	NA	NA	NA	998	981	0.005443	0.003613	0.000227318	0.010855
250	M2219_1.01	59	40	59	40	-0.006821	0.002189	0.130097	-0.052753	0.567003	0.432997	0.805664	NA	NA	NA	99	92	-0.001047	-0.002591	0.309453	0.008876
250	M2220_1.01	84	89	79	85	0.026711	0.028013	0.969281	-0.007525	0.562823	0.437177	0.143017	NA	NA	NA	167	165	0.026833	0.000771	1.13329e-16	0.151398
250	M2221_1.01	39	23	39	23	0.010995	-0.006247	0.481254	0.09216	0.547964	0.452036	0.38428	NA	NA	NA	62	101	0.006026	0.00044	0.975819	0.032488
250	M2222_1.01	109	80	108	79	-0.001075	0.015738	8.75451e-05	-0.09877	0.554518	0.445482	0.764511	NA	NA	NA	188	184	0.003281	0.004269	0.744753	-0.005903
250	M2223_1.01	460	443	318	307	0.010453	0.012196	0.0287837	-0.008284	0.513942	0.486058	0.907811	NA	NA	NA	748	764	0.012351	0.002662	1.72939e-15	0.048392
250	M2224_1.01	829	790	499	463	0.010437	0.00911	0.866346	0.006469	0.49654	0.50346	0.389745	NA	NA	NA	982	996	0.01003	0.003377	3.39305e-05	0.034214
250	M2225_1.01	860	782	552	493	0.003598	0.005068	0.0145239	-0.007878	0.528712	0.471288	0.854326	NA	NA	NA	1016	1014	0.004264	0.002968	0.208769	0.007039
250	M2226_1.01	256	157	254	157	0.002036	0.001885	0.619988	0.000937	0.557942	0.442058	0.0473563	NA	NA	NA	411	422	0.002491	0.003371	0.144544	-0.005365
250	M2227_1.01	273	277	159	165	0.002972	0.00031	0.81915	0.015572	0.495132	0.504868	1	NA	NA	NA	436	426	0.003088	0.002009	0.769989	0.006272
250	M2230_1.01	181	148	172	143	0.015374	0.016184	0.84015	-0.004528	0.566301	0.433699	0.774782	NA	NA	NA	316	319	0.015621	0.004739	1.85024e-08	0.062246
250	M2232_1.01	195	180	134	117	0.018362	0.015935	0.128711	0.013901	0.53216	0.46784	0.818491	NA	NA	NA	307	327	0.01571	0.000278	6.08984e-32	0.08917
250	M2235_1.01	147	112	145	111	0.004699	0.013181	0.0407258	-0.048932	0.53899	0.46101	0.59128	NA	NA	NA	257	235	0.006116	0.00249	0.377978	0.021216
250	M2238_1.01	56	71	54	69	0.002405	-0.001525	0.42311	0.024887	0.43758	0.56242	1	NA	NA	NA	124	128	0.003798	0.009895	0.011119	-0.039444
250	M2240_1.01	187	245	157	211	0.006527	0.000639	0.000808988	0.035645	0.451665	0.548335	0.655794	NA	NA	NA	396	443	0.00146	0.002699	0.838788	-0.007209
250	M2241_1.01	644	620	543	518	0.001319	0.001998	0.755457	-0.003914	0.478138	0.521862	0.0884465	NA	NA	NA	1011	1003	0.001585	0.002176	0.672012	-0.003354
250	M2243_1.01	4	6	4	6	0.079738	0.040536	0.588745	0.207119	0.473628	0.526372	0.889368	NA	NA	NA	10	99	0.061652	-0.001468	0.073455	0.341723
250	M2244_1.01	1530	1401	1264	1146	0.002518	0.002403	0.00247408	0.000655	0.535157	0.464843	0.327804	NA	NA	NA	1058	997	0.002565	0.002481	0.81773	0.000473
250	M2247_1.01	32	38	28	35	0.005214	0.020457	0.222048	-0.095311	0.527254	0.472746	0.475753	NA	NA	NA	66	103	0.018533	0.02261	0.790914	-0.021974
250	M2248_1.01	48	43	24	19	0.001962	0.004602	0.993594	-0.012885	0.488663	0.511337	0.677844	NA	NA	NA	66	87	0.008359	0.009515	0.800537	-0.005868
250	M2249_1.01	86	84	81	80	0.011546	0.01424	0.739606	-0.016252	0.456619	0.543381	0.394124	NA	NA	NA	165	165	0.014853	0.003399	3.09901e-05	0.066448
250	M2250_1.01	51	77	47	73	0.012152	0.002804	0.66949	0.048223	0.505614	0.494386	0.0633819	NA	NA	NA	124	104	0.003899	-0.003326	0.686303	0.039204
250	M2251_1.01	389	296	357	264	0.004819	0.006869	0.0199666	-0.010851	0.541185	0.458815	0.337652	NA	NA	NA	646	678	0.00684	0.002223	2.44352e-06	0.025163
250	M2252_1.01	17	10	17	10	0.005222	-0.000292	0.783128	0.029013	0.510997	0.489003	0.435747	NA	NA	NA	27	101	0.024926	-0.000109	0.227079	0.144514
250	M2476_1.01	15	22	14	21	-0.028796	0.011273	0.202695	-0.223607	0.493135	0.506865	0.524301	NA	NA	NA	36	95	0.006622	0.000221	0.280298	0.036697
250	M2489_1.01	315	235	285	208	0.004014	0.007863	0.0114462	-0.022246	0.528501	0.471499	0.128121	NA	NA	NA	519	489	0.006543	0.000731	2.33981e-09	0.033423
250	M2490_1.01	102	70	90	58	0.012455	0.02456	0.205141	-0.078523	0.517004	0.482996	0.145616	NA	NA	NA	158	148	0.013444	0.000514	1.27721e-05	0.082702
250	M2531_1.01	73	59	73	59	0.008069	0.016231	0.108841	-0.04566	0.543824	0.456176	0.961216	NA	NA	NA	132	111	0.007668	0.004178	0.898547	0.019673
250	M2532_1.01	183	194	100	110	0.014663	0.014733	0.73382	-0.000339	0.50346	0.49654	0.710514	NA	NA	NA	292	281	0.009046	0.005283	0.615448	0.019812
250	M2569_1.01	34	12	34	12	0.001335	0.066507	0.364588	-0.395974	0.471288	0.528712	0.00199269	NA	NA	NA	46	113	-0.007381	0.002545	0.239899	-0.054328
250	M2733_1.01	17	30	15	26	0.053201	-0.007123	0.032325	0.282813	0.503985	0.496015	0.171552	NA	NA	NA	43	92	0.012457	-0.006891	0.0538715	0.098229
250	M2736_1.01	528	582	495	559	0.004985	0.005093	0.000610241	-0.000631	0.438512	0.561488	0.0509224	NA	NA	NA	997	993	0.003697	0.001455	1.29725e-05	0.012943
250	M2737_1.01	412	391	405	385	0.010379	0.009992	0.568314	0.002463	0.556846	0.443154	0.0508092	NA	NA	NA	795	783	0.010672	0.002734	1.51724e-50	0.047869
250	MYB_binding_site_promoter	2053	1448	1837	1273	0.003381	0.004696	1.52205e-09	-0.007437	0.625378	0.374622	3.06752e-05	NA	NA	NA	1044	1031	0.002024	0.002717	0.000243932	-0.003985
250	MYB1_binding_site_motif	313	236	305	228	0.002398	0.000657	0.345281	0.00977	0.626258	0.373742	0.0307359	NA	NA	NA	534	522	0.001948	0.003514	0.094135	-0.008619
250	MYB1AT	9495	7397	6320	4762	0.002421	0.004527	3.94912e-147	-0.012162	0.577455	0.422545	0.000451506	NA	NA	NA	966	1014	0.002185	0.00291	0.695183	-0.004184
250	MYB1LEPR	703	845	671	801	0.00811	0.002348	3.28294e-22	0.033677	0.422545	0.577455	0.0502216	NA	NA	NA	971	1045	0.002515	0.002602	0.030139	-0.00051
250	MYB2_binding_site_motif	77	70	76	69	-4.4e-05	0.018821	0.021579	-0.11256	0.486273	0.513727	0.569349	NA	NA	NA	145	129	0.005708	0.00104	0.410444	0.026221
250	MYB2AT	1477	1386	1352	1272	0.005311	0.004561	0.594557	0.004381	0.5	0.5	0.23269	NA	NA	NA	969	1005	0.005362	0.002087	3.31825e-09	0.018767
250	MYB3_binding_site_motif	235	201	231	198	0.002437	0.011645	7.29354e-06	-0.053259	0.570741	0.429259	0.368921	NA	NA	NA	431	437	0.00532	0.001419	0.00613498	0.022398
250	MYB4_binding_site_motif	6900	5586	5244	4198	0.002604	0.004961	3.09539e-180	-0.013665	0.598078	0.401922	4.54966e-23	NA	NA	NA	979	977	0.001984	0.003458	0.0333812	-0.008569
250	MYCATERD1	1749	1986	1459	1671	0.004702	0.001635	0.751896	0.016676	0.464451	0.535549	0.819946	NA	NA	NA	981	1018	0.001689	0.005411	2.62486e-13	-0.021222
250	Nonamer_promoter_motif	12	25	12	25	0.06345	0.001365	0.150925	0.468433	0.484991	0.515009	0.189767	NA	NA	NA	37	102	0.001341	0.001425	0.588777	-0.000495
250	octamer_promoter_motif	23	20	21	19	0.043216	0.063046	0.125798	-0.087848	0.5	0.5	0.889368	NA	NA	NA	41	102	0.05528	0.012603	0.118554	0.214255
250	RAV1-A_binding_site_motif	12363	10306	7577	6067	0.001867	0.005231	0	-0.019566	0.577455	0.422545	1.02372e-20	NA	NA	NA	975	1001	0.002372	0.005046	3.47585e-10	-0.015816
250	RAV1-B_binding_site_motif	552	547	531	523	0.004389	0.004877	0.0270537	-0.002909	0.557236	0.442764	0.00179879	NA	NA	NA	1001	1003	0.005493	0.003587	1.87181e-11	0.01132
250	SBOXATRBCS	107	46	106	45	0.004113	0.022802	0.0230737	-0.116299	0.646191	0.353809	0.34939	NA	NA	NA	152	156	0.007179	-0.000409	0.00812026	0.04542
250	SBP-box_promoter_motif	97	85	94	84	-0.000586	0.003644	0.637629	-0.025819	0.535549	0.464451	0.99702	NA	NA	NA	178	185	0.00019	0.003945	0.517309	-0.02162
250	SORLIP1	1092	863	1024	808	0.003403	0.003725	0.222121	-0.001661	0.570741	0.429259	0.475753	NA	NA	NA	996	1003	0.002986	0.002491	9.43936e-14	0.002745
250	SORLIP2	3907	4247	1771	1993	0.029331	0.027723	6.96549e-14	0.008078	0.471288	0.528712	0.328758	NA	NA	NA	1020	1027	0.038108	0.002713	0	0.188463
250	SORLIP3	31	18	31	18	0.011633	0.017839	0.694034	-0.032673	0.506865	0.493135	0.222663	NA	NA	NA	49	102	0.019666	0.001161	0.338824	0.109608
250	SORLIP4	16	13	16	13	-0.010957	0.020684	0.329194	-0.180393	0.380515	0.619485	0.215332	NA	NA	NA	29	100	0.006707	0.004774	0.741354	0.012305
250	SORLIP5	359	628	347	597	0.00744	0.013072	0.00260776	-0.031024	0.393544	0.606456	0.172283	NA	NA	NA	948	966	0.010491	0.003063	7.26812e-26	0.041482
250	SORLREP1	44	40	40	37	0.016526	0.006775	0.445738	0.054583	0.479416	0.520584	0.660761	NA	NA	NA	80	115	0.000739	0.00517	0.792089	-0.025658
250	SORLREP2	99	69	99	69	0.002742	-0.002049	0.798517	0.028926	0.520584	0.479416	0.20514	NA	NA	NA	168	169	0.004537	-0.001355	0.0726915	0.033653
250	SORLREP3	565	614	512	551	0.00655	0.004496	0.010743	0.012105	0.457627	0.542373	0.316502	NA	NA	NA	994	1016	0.005464	0.002247	5.40719e-09	0.018636
250	SORLREP4	68	47	68	47	0.000509	-0.008813	0.0544782	0.049843	0.571997	0.428003	0.864179	NA	NA	NA	115	117	-0.001223	0.001961	0.158627	-0.017763
250	SORLREP5	5	7	5	7	0.014348	0.088164	0.7	-0.621533	0.486273	0.513727	0.901824	NA	NA	NA	12	100	0.058062	-0.002941	0.164767	0.346869
250	SV40_core_promoter_motif	753	1037	720	992	0.000862	0.001143	6.84103e-07	-0.001598	0.385875	0.614125	0.0143297	NA	NA	NA	1020	978	0.000639	0.003554	1.14229e-09	-0.016533
250	TATA-box_motif	13134	9583	7216	4552	0.002132	0.003138	1.00716e-11	-0.005845	0.513727	0.486273	4.79721e-82	NA	NA	NA	966	990	0.00339	0.005456	5.15267e-06	-0.012101
250	T-box_promoter_motif	3441	3751	2906	3146	0.00284	0.002431	2.71199e-06	0.002394	0.486273	0.513727	0.361931	NA	NA	NA	1014	989	0.0023	0.003045	0.0991462	-0.004403
250	TELO-box_promoter_motif	715	600	671	538	0.071837	0.045444	1.20468e-55	0.136208	0.611773	0.388227	8.75839e-06	NA	NA	NA	1009	985	0.06238	0.001863	0	0.333146
250	TL1ATSAR	26	30	26	30	0.015524	0.015238	0.719826	0.001705	0.476856	0.523144	0.97945	NA	NA	NA	56	95	0.016581	0.002394	0.0682483	0.085897
250	UP1ATMSD	1853	1610	1280	1085	0.05561	0.055746	1.18585e-09	-0.000658	0.535549	0.464451	1	NA	NA	NA	1005	988	0.061546	0.002642	0	0.304016
250	UP2ATMSD	1219	1069	1111	930	0.058591	0.043604	1.3734e-33	0.078202	0.605231	0.394769	7.9987e-11	NA	NA	NA	1011	1031	0.048861	0.001082	0	0.268373
250	UPRE2AT	69	39	68	37	0.017842	0.027408	0.048937	-0.051451	0.612991	0.387009	0.810925	NA	NA	NA	106	100	0.022066	0.006881	0.0136798	0.087947
250	UPRMOTIFIAT	265	235	248	219	0.012771	0.011192	0.905817	0.007583	0.592036	0.407964	0.0262124	NA	NA	NA	474	468	0.013299	0.004188	0.00122945	0.046796
250	UPRMOTIFIIAT	296	212	285	205	0.010402	0.013781	0.444025	-0.016323	0.619485	0.380515	0.230786	NA	NA	NA	495	515	0.011494	0.005576	0.798087	0.030845
250	WBBOXPCWRKY1	2420	2506	2097	2157	0.005759	0.005934	0.555748	-0.000988	0.491138	0.508862	1	NA	NA	NA	970	984	0.004373	0.002688	0.0269663	0.009632
250	W-box_promoter_motif	5830	5792	4245	4240	0.005005	0.004887	0.00121368	0.000679	0.498002	0.501998	0.653814	NA	NA	NA	952	984	0.008304	0.003777	2.35387e-28	0.026118
250	W-box_promoter_motif_v2	10085	10232	6166	6333	0.003499	0.00321	1.12735e-19	0.00167	0.493135	0.506865	0.569349	NA	NA	NA	985	1019	0.004553	0.008602	5.73962e-13	-0.023508
250	Z-box_promoter_motif	119	122	119	122	0.007761	0.017759	0.245835	-0.054256	0.464451	0.535549	0.569349	NA	NA	NA	241	211	0.013342	0.003259	0.000335138	0.055776
100	ABFs_binding_site_motif	142	152	112	122	0.043307	0.015796	5.67665e-07	0.112688	0.5	0.5	0.813926	NA	NA	NA	262	272	0.034911	0.000578	3.85884e-17	0.15074
100	ABRE_binding_site_motif	197	209	167	179	0.037358	0.02369	3.5549e-05	0.055185	0.463589	0.536411	0.633745	NA	NA	NA	374	378	0.036125	0.003002	2.17735e-25	0.144889
100	ABREATRD22	75	90	73	89	0.042927	0.038231	0.779836	0.019454	0.402634	0.597366	0.374715	NA	NA	NA	163	150	0.038426	0.00021	2.51377e-12	0.174676
100	ABRE-like_binding_site_motif	981	914	564	499	0.01421	0.011551	0.407903	0.012841	0.447942	0.552058	4.16021e-08	NA	NA	NA	994	1021	0.018793	0.006492	3.46453e-12	0.061196
100	ACGTABREMOTIFA2OSEM	714	577	543	416	0.017093	0.019837	0.898058	-0.012613	0.479294	0.520706	1.78553e-06	NA	NA	NA	1004	989	0.024795	0.001447	5.91578e-104	0.110069
100	AG_binding_site_motif_v2	19	21	16	19	0.015684	-0.000533	0.496766	0.092288	0.488053	0.511947	1	NA	NA	NA	37	103	0.005324	-0.001756	0.498082	0.040846
100	AG_BS_in_SUP	13	4	13	4	-0.030624	-0.123975	0.343663	0.483787	0.476119	0.523881	0.0930094	NA	NA	NA	17	98	-0.020015	0.0003	0.181776	-0.111771
100	AGATCONSENSUS	16	13	15	12	0.010632	0.078891	0.0252262	-0.451594	0.488053	0.511947	0.805078	NA	NA	NA	28	98	0.005996	0.007411	0.838198	-0.008941
100	AGCBOXNPGLB	65	44	64	43	0.034678	0.024897	0.21564	0.049619	0.603101	0.396899	1	NA	NA	NA	108	97	0.028601	0.001319	8.8751e-06	0.15087
100	AGL2_binding_site_motif	19	15	19	15	0.058881	-0.025329	0.0233282	0.484834	0.542349	0.457651	1	NA	NA	NA	34	90	0.022959	0.00077	0.0550763	0.128294
100	ANAERO1CONSENSUS	2936	2162	2607	1936	0.002839	0.005147	5.38947e-52	-0.013352	0.584347	0.415653	0.424582	NA	NA	NA	1009	1003	0.004698	0.003001	8.69735e-07	0.009838
100	ANAERO2CONSENSUS	302	285	289	272	0.004528	0.007818	0.0834881	-0.020696	0.511947	0.488053	1	NA	NA	NA	569	619	0.006382	0.002557	2.40448e-08	0.023096
100	ANAERO3CONSENSUS	564	193	482	174	0.001673	0.001913	0.912919	-0.00129	0.643767	0.356233	7.68743e-08	NA	NA	NA	657	646	0.000498	0.003459	1.80195e-06	-0.016296
100	ANAERO4CONSENSUS	63	55	61	54	-0.000551	0.006483	0.568592	-0.039487	0.454946	0.545054	0.247764	NA	NA	NA	116	115	0.003188	-0.001769	0.422069	0.027076
100	ANAERO5CONSENSUS	9	7	9	7	0.016303	-0.077298	0.468531	0.659876	0.568322	0.431678	1	NA	NA	NA	16	88	-0.001929	0.009076	0.797717	-0.064798
100	ARF_binding_site_motif	1094	829	1038	792	0.003957	0.002874	0.0135934	0.00636	0.531347	0.468653	0.00549187	NA	NA	NA	1018	953	0.003405	0.002298	0.771937	0.006463
100	ASF1MOTIFCAMV	1465	1837	1224	1581	0.0043	0.004952	0.0942945	-0.00364	0.450846	0.549154	0.649675	NA	NA	NA	991	985	0.006219	0.002033	4.7707e-25	0.02312
100	ATB2/AtbZIP53/AtbZIP44/GBF5_BS_in_ProDH	1034	741	992	710	0.001801	0.00075	0.122439	0.006187	0.597366	0.402634	0.411267	NA	NA	NA	1002	1028	0.000601	0.004029	7.83323e-11	-0.019837
100	ATHB2_binding_site_motif	182	169	161	145	0.016155	0.006653	0.0122743	0.052246	0.520706	0.479294	1	NA	NA	NA	325	338	0.01246	0.002458	3.20262e-07	0.055619
100	ATHB6_binding_site_motif	65	69	65	69	0.014755	0.007659	0.0728565	0.040138	0.549154	0.450846	0.319665	NA	NA	NA	134	149	0.010042	-0.001222	0.00345994	0.064771
100	AtMYB2_BS_in_RD22	213	142	213	142	0.002138	0.005251	0.6671	-0.017438	0.654652	0.345348	0.11129	NA	NA	NA	355	338	0.003283	0.002309	0.949929	0.005678
100	Bellringer/replumless/pennywise_BS1_IN_AG	803	634	775	606	0.010795	0.00485	8.68056e-17	0.033895	0.523881	0.476119	0.0370554	NA	NA	NA	978	1001	0.008031	0.00332	3.49566e-10	0.027237
100	Bellringer/replumless/pennywise_BS3_IN_AG	162	205	160	204	-0.000175	0.010259	0.0207274	-0.053672	0.54323	0.45677	0.000657412	NA	NA	NA	365	322	0.004685	0.003509	0.653444	0.006429
100	Box_II_promoter_motif	962	1127	837	991	0.014532	0.005073	1.83245e-67	0.053124	0.402634	0.597366	1.38114e-06	NA	NA	NA	984	976	0.011039	0.002079	1.11092e-63	0.051163
100	CBF1_BS_in_cor15a	6	12	6	12	-0.034653	0.04968	0.363784	-0.572814	0.5	0.5	0.439425	NA	NA	NA	18	99	0.019454	0.003971	0.485804	0.083837
100	CCA1_binding_site_motif	599	405	581	393	0.002618	0.009914	5.76159e-11	-0.040913	0.581254	0.418746	0.559148	NA	NA	NA	984	988	0.005188	0.000866	1.16178e-15	0.024118
100	CCA1_motif1_BS_in_CAB1	9	14	9	14	-0.001509	-0.00537	0.980549	0.02385	0.62013	0.37987	0.102153	NA	NA	NA	23	107	0.010263	0.014302	0.467802	-0.022816
100	CDA1ATCAB2	99	86	97	84	0.012538	0.01378	0.150948	-0.00651	0.62013	0.37987	0.0725717	NA	NA	NA	182	167	0.010723	-0.001081	0.000166133	0.061163
100	DPBF1&2_binding_site_motif	2148	1911	1674	1454	0.001763	0.00253	4.30744e-11	-0.004274	0.560958	0.439042	0.000355432	NA	NA	NA	1045	974	0.001804	0.00358	6.41435e-06	-0.010133
100	DRE_promoter_motif	5	4	5	4	-0.031232	-0.137104	0.547619	0.64332	0.603101	0.396899	0.936769	NA	NA	NA	9	102	-0.029272	0.008537	0.27826	-0.223038
100	DREB1A/CBF3	175	142	171	136	0.031827	0.035709	0.421301	-0.022378	0.584957	0.415043	0.448622	NA	NA	NA	310	285	0.034104	0.001882	2.63273e-82	0.186682
100	DRE-like_promoter_motif	261	232	255	228	0.031635	0.0236	0.00011751	0.045603	0.580934	0.419066	0.0838459	NA	NA	NA	487	493	0.027918	0.003607	1.50999e-111	0.138707
100	E2F_binding_site_motif	68	46	67	42	0.088338	0.123513	0.0018958	-0.186015	0.627161	0.372839	0.733318	NA	NA	NA	109	104	0.10212	-0.0043	2.12435e-83	0.587963
100	E2FAT	43	33	43	29	0.073736	0.080232	0.367776	-0.03189	0.688379	0.311621	0.0922528	NA	NA	NA	72	114	0.081758	0.009686	4.94509e-24	0.387138
100	E2F-varient_binding_site_motif	13	7	13	7	0.016079	-0.026695	0.68379	0.237079	0.718788	0.281212	0.708302	NA	NA	NA	20	109	0.021792	-0.001006	0.104897	0.135315
100	EveningElement_promoter_motif	136	122	135	121	0.048681	0.036221	0.000168872	0.061632	0.560958	0.439042	0.484615	NA	NA	NA	256	268	0.042424	0.006641	4.44353e-50	0.193556
100	GADOWNAT	364	261	307	203	0.018404	0.024441	0.918338	-0.027524	0.494026	0.505974	9.12161e-05	NA	NA	NA	562	575	0.023489	0.002699	1.49722e-44	0.099838
100	Gap-box_motif	128	180	126	180	-0.003334	0.006258	0.000343083	-0.053862	0.523881	0.476119	0.00097899	NA	NA	NA	306	307	-0.000118	0.001551	0.118232	-0.009183
100	GAREAT	1338	1036	1277	983	0.003917	0.000875	5.92788e-08	0.017888	0.554187	0.445813	0.590982	NA	NA	NA	1038	1032	0.003487	0.002113	2.06776e-09	0.008059
100	GATA_motif	4	12	4	12	0.025993	0.121762	0.43287	-0.364286	0.419992	0.580008	0.411267	NA	NA	NA	16	83	0.101597	0.007934	0.00686268	0.520861
100	GATA_promoter_motif	4247	5264	3483	4317	0.003767	0.001411	7.23409e-44	0.013049	0.44406	0.55594	0.838075	NA	NA	NA	1016	1014	0.002078	0.003861	1.06221e-16	-0.009944
100	GBOXLERBCS	121	138	91	108	0.05418	0.021073	9.03498e-06	0.134685	0.520706	0.479294	0.244799	NA	NA	NA	227	263	0.042701	0.003908	6.64438e-19	0.170805
100	GCC-box_promoter_motif	178	124	174	121	0.022809	0.014702	0.023187	0.044712	0.597366	0.402634	0.981263	NA	NA	NA	297	302	0.018492	0.000526	1.29563e-23	0.099391
100	Hexamer_promoter_motif	301	230	289	219	0.018394	0.01863	0.820155	-0.001409	0.54323	0.45677	0.477704	NA	NA	NA	511	515	0.018885	0.003612	7.17261e-67	0.088958
100	Ibox_promoter_motif	831	1083	796	1019	0.0212	0.02521	0.443125	-0.01757	0.414182	0.585818	0.214518	NA	NA	NA	999	993	0.029086	0.001912	3.20206e-89	0.132248
100	L1-box_promoter_motif	219	245	213	241	0.001806	0.000509	0.478011	0.007092	0.475493	0.524507	1	NA	NA	NA	457	467	-8e-06	0.001831	0.000673105	-0.010384
100	LEAFYATAG	120	169	118	168	0.000784	0.007638	0.0374166	-0.037884	0.549154	0.450846	6.11698e-05	NA	NA	NA	286	288	0.005079	0.002256	0.0498883	0.015581
100	LTRE_promoter_motif	103	93	100	92	0.025402	0.010153	0.000499451	0.08223	0.614484	0.385516	0.0525253	NA	NA	NA	192	181	0.018844	0.000663	1.56423e-07	0.10346
100	LTRECOREATCOR15	1219	945	1080	849	0.014656	0.020105	3.29068e-25	-0.031415	0.603101	0.396899	0.00103026	NA	NA	NA	999	996	0.016262	0.001676	4.28727e-163	0.084414
100	M0005_1.01	126	84	125	82	0.027883	0.024675	0.323973	0.017463	0.590443	0.409557	0.994382	NA	NA	NA	208	198	0.026561	0.007573	2.31311e-11	0.107064
100	M0006_1.01	248	140	245	137	0.02638	0.033621	0.0163417	-0.041968	0.634633	0.365367	1	NA	NA	NA	382	370	0.028756	0.00098	2.24821e-96	0.161529
100	M0007_1.01	2871	2846	2160	2131	0.015978	0.015485	0.00246373	0.002731	0.5	0.5	0.936769	NA	NA	NA	995	1006	0.013539	0.001958	6.21327e-124	0.064774
100	M0008_1.01	323	263	313	248	0.000948	0.003538	0.0638792	-0.014835	0.596512	0.403488	0.097719	NA	NA	NA	565	578	0.002582	0.003617	0.0415715	-0.005904
100	M0009_1.01	1880	1720	1557	1415	0.014965	0.015728	0.0109253	-0.00431	0.520211	0.479789	0.981263	NA	NA	NA	963	1015	0.013961	0.002049	4.5132e-80	0.068432
100	M0011_1.01	56	41	41	26	0.032861	0.009587	0.139426	0.140234	0.584957	0.415043	1	NA	NA	NA	81	115	0.03545	0.006333	1.27881e-08	0.173702
100	M0012_1.01	839	721	747	620	0.017453	0.015396	0.140079	0.011721	0.541342	0.458658	0.958461	NA	NA	NA	987	1032	0.016501	0.00337	7.39307e-137	0.075549
100	M0013_1.01	454	337	439	317	0.001666	0.004388	0.0473565	-0.015275	0.606207	0.393793	0.201464	NA	NA	NA	764	766	0.001969	0.001284	0.337356	0.003901
100	M0014_1.01	1419	1103	1243	949	0.01428	0.019515	9.02828e-37	-0.029884	0.594741	0.405259	0.00585885	NA	NA	NA	978	1006	0.014793	0.002289	6.40166e-113	0.072861
100	M0016_1.01	754	561	713	535	0.01059	0.012422	0.0107984	-0.010122	0.614548	0.385452	0.0119646	NA	NA	NA	1012	1014	0.010634	0.002512	1.72739e-41	0.045937
100	M0017_1.01	378	347	132	99	0.014463	0.014987	0.999556	-0.003025	0.497065	0.502935	0.39231	NA	NA	NA	474	486	0.018885	0.003135	5.98501e-36	0.088167
100	M0018_1.01	260	220	256	215	0.021103	0.016281	0.0697746	0.02721	0.551365	0.448635	0.874504	NA	NA	NA	474	478	0.0196	0.003305	8.38588e-47	0.094367
100	M0019_1.01	1581	1222	1417	1084	0.014959	0.020747	6.90046e-50	-0.032915	0.594741	0.405259	0.00549187	NA	NA	NA	967	996	0.018267	0.000506	5.49582e-253	0.101328
100	M0020_1.01	186	150	150	114	0.022898	0.016732	0.116941	0.034541	0.542037	0.457963	0.893335	NA	NA	NA	299	313	0.020789	0.001273	9.55447e-26	0.109545
100	M0022_1.01	37	17	37	17	0.018655	-0.007115	0.398839	0.143756	0.646455	0.353545	0.865984	NA	NA	NA	54	95	0.016031	0.006278	0.259104	0.054095
100	M0023_1.01	1418	1317	1150	1048	0.018049	0.015755	0.000463286	0.01278	0.520706	0.479294	0.981263	NA	NA	NA	972	1023	0.014922	0.003301	3.89892e-70	0.066351
100	M0026_1.01	390	398	379	385	0.024793	0.026145	0.50593	-0.007727	0.580934	0.419066	1.3987e-05	NA	NA	NA	768	774	0.024952	0.003219	4.34711e-234	0.123156
100	M0027_1.01	94	87	21	14	0.006606	-0.003688	0.957926	0.062301	0.502935	0.497065	0.899669	NA	NA	NA	108	104	0.021003	0.014869	0.116075	0.036093
100	M0028_1.01	1049	717	968	634	0.007373	0.009184	0.113799	-0.010132	0.604925	0.395075	0.580786	NA	NA	NA	995	1020	0.007552	0.004353	0.0139261	0.018162
100	M0030_1.01	43	34	43	34	0.022841	0.025362	0.856961	-0.014687	0.590747	0.409253	0.796703	NA	NA	NA	77	122	0.025442	0.003439	6.30522e-05	0.13448
100	M0031_1.01	539	515	521	495	0.021669	0.028544	4.52689e-10	-0.039072	0.590747	0.409253	3.06067e-06	NA	NA	NA	998	996	0.025035	0.002673	0	0.128396
100	M0032_1.01	327	310	320	300	0.031871	0.02382	2.38858e-07	0.046135	0.590747	0.409253	0.000601656	NA	NA	NA	624	674	0.027277	0.001762	8.36301e-246	0.148702
100	M0033_1.01	21	9	21	9	0.008477	0.066808	0.25058	-0.291792	0.643767	0.356233	0.804433	NA	NA	NA	30	104	0.030236	0.003154	0.0448468	0.161727
100	M0034_1.01	59	67	59	67	0.044168	0.054586	0.395861	-0.052001	0.608807	0.391193	0.00941997	NA	NA	NA	126	98	0.049662	-0.002254	7.94588e-20	0.262189
100	M0036_1.01	1910	1769	1645	1536	0.015688	0.017796	1.99951e-11	-0.011529	0.520211	0.479789	1	NA	NA	NA	988	980	0.018005	0.002402	1.40285e-146	0.088241
100	M0037_1.01	553	448	469	363	0.020727	0.024982	0.00237672	-0.023632	0.552058	0.447942	1	NA	NA	NA	909	938	0.021888	0.00095	6.42529e-286	0.118866
100	M0038_1.01	723	595	575	447	0.019427	0.020962	0.365742	-0.008617	0.549154	0.450846	1	NA	NA	NA	994	1007	0.020124	0.001725	9.89152e-238	0.105173
100	M0040_1.01	18	14	18	14	0.037172	-0.01822	0.0845325	0.367306	0.569577	0.430423	1	NA	NA	NA	32	89	0.000496	0.004121	0.978935	-0.022545
100	M0078_1.01	53	77	53	77	0.002635	0.028869	0.000782116	-0.189783	0.61274	0.38726	3.2983e-05	NA	NA	NA	130	118	0.015217	0.001208	3.65432e-05	0.089544
100	M0081_1.01	249	255	243	252	0.001399	0.007987	0.000725908	-0.0377	0.588042	0.411958	0.00019433	NA	NA	NA	497	527	0.004864	0.001694	7.38864e-05	0.018395
100	M0146_1.01	91	64	71	43	0.003271	0.064042	2.75148e-09	-0.38644	0.485261	0.514739	0.0525253	NA	NA	NA	134	134	0.024736	0.002426	3.79588e-06	0.136258
100	M0147_1.01	246	207	241	203	0.013206	0.011189	0.140284	0.01207	0.599134	0.400866	0.0666304	NA	NA	NA	445	434	0.011598	0.002489	1.88407e-18	0.053596
100	M0149_1.01	378	456	242	317	0.019708	0.011807	0.0147756	0.036586	0.523635	0.476365	0.000355432	NA	NA	NA	684	661	0.017899	0.00106	1.63572e-26	0.081398
100	M0150_1.01	5072	6461	2964	4017	0.001217	0.001023	9.00728e-07	0.001076	0.415043	0.584957	1.3327e-06	NA	NA	NA	1012	1060	0.001954	0.006916	2.95216e-47	-0.027726
100	M0152_1.01	2470	2612	1141	1245	0.003526	0.005714	3.6631e-07	-0.011728	0.450846	0.549154	6.32137e-06	NA	NA	NA	976	1028	0.005318	0.002289	0.0140445	0.016554
100	M0154_1.01	83	75	51	42	0.020569	0.018982	0.965043	0.009318	0.546245	0.453755	0.839128	NA	NA	NA	123	117	0.023306	0.002882	1.46382e-08	0.116274
100	M0156_1.01	816	736	395	321	0.014612	0.010696	0.0479046	0.019096	0.531814	0.468186	0.847755	NA	NA	NA	1005	1004	0.013716	0.002614	7.45525e-59	0.057042
100	M0157_1.01	238	248	165	172	0.009203	0.010912	0.24215	-0.008924	0.53079	0.46921	0.214518	NA	NA	NA	400	414	0.011851	0.006058	7.65967e-05	0.031692
100	M0161_1.01	426	461	223	260	0.016106	0.014722	0.0913761	0.006417	0.5	0.5	0.448622	NA	NA	NA	665	641	0.017885	0.003082	3.84174e-15	0.073672
100	M0162_1.01	1405	1330	200	148	0.014036	0.014576	0.247106	-0.002968	0.518803	0.481197	0.817142	NA	NA	NA	1014	964	0.014475	0.003695	8.01097e-36	0.054677
100	M0252_1.01	577	500	376	299	0.012306	0.014879	0.319854	-0.012408	0.467705	0.532295	7.38097e-05	NA	NA	NA	862	879	0.016934	0.002215	6.35007e-72	0.074455
100	M0253_1.01	799	828	132	148	0.010236	0.012027	0.272721	-0.009036	0.520706	0.479294	0.0685421	NA	NA	NA	907	916	0.017504	0.004192	2.73567e-27	0.065391
100	M0255_1.01	120	107	84	71	0.010741	0.006733	0.487438	0.023755	0.547265	0.452735	0.810654	NA	NA	NA	191	202	0.008507	0.001427	0.00508884	0.041274
100	M0256_1.01	30	33	29	32	0.014929	0.00517	0.558617	0.054637	0.463589	0.536411	1	NA	NA	NA	62	114	0.011377	0.000366	0.113716	0.064592
100	M0257_1.01	575	519	209	160	0.014827	0.011219	0.446866	0.016715	0.5	0.5	0.247764	NA	NA	NA	713	708	0.022204	0.002927	4.97003e-37	0.090783
100	M0261_1.01	129	117	44	32	0.002208	0.010356	0.810153	-0.051875	0.528564	0.471436	1	NA	NA	NA	161	181	0.01071	0.007936	0.184531	0.016808
100	M0264_1.01	846	909	439	505	0.012793	0.015823	0.126529	-0.014323	0.542037	0.457963	6.32137e-06	NA	NA	NA	994	988	0.022607	0.003807	5.98136e-56	0.090211
100	M0266_1.01	493	433	414	351	0.006135	0.006543	0.0930709	-0.002115	0.552162	0.447838	0.439425	NA	NA	NA	836	831	0.007534	0.002888	2.73954e-06	0.025003
100	M0267_1.01	501	446	430	371	0.004603	0.009559	2.94806e-05	-0.025649	0.54657	0.45343	0.483013	NA	NA	NA	868	906	0.007353	0.001976	9.31737e-09	0.029161
100	M0268_1.01	766	715	482	436	0.014223	0.012745	0.107748	0.006862	0.569577	0.430423	0.000360264	NA	NA	NA	991	1012	0.014664	0.004329	8.40778e-14	0.052278
100	M0269_1.01	1019	854	895	729	0.005102	0.00517	0.0197456	-0.00037	0.536203	0.463797	0.733318	NA	NA	NA	990	974	0.005112	0.003052	0.00369374	0.011457
100	M0353_1.01	1417	1041	1336	978	0.002763	0.003753	0.434584	-0.005678	0.575105	0.424895	1	NA	NA	NA	984	996	0.002912	0.003766	0.0575953	-0.004862
100	M0516_1.01	2026	2022	1282	1262	0.006453	0.005708	0.0475111	0.003992	0.460566	0.539434	4.92371e-06	NA	NA	NA	1037	1032	0.006429	0.003646	2.72184e-14	0.015319
100	M0517_1.01	1251	1433	986	1144	0.008884	0.007345	0.000773218	0.008476	0.450535	0.549465	0.267949	NA	NA	NA	1010	989	0.011217	0.003016	3.54436e-56	0.046505
100	M0518_1.01	4516	3153	3580	2507	0.005164	0.005749	0.0001424	-0.003337	0.556327	0.443673	2.02917e-07	NA	NA	NA	970	948	0.005475	0.001728	1.2795e-16	0.021677
100	M0525_1.01	3805	4017	1474	1672	0.006659	0.005519	0.601372	0.006528	0.47111	0.52889	0.0310519	NA	NA	NA	981	996	0.004519	0.00304	6.18375e-06	0.00842
100	M0526_1.01	470	479	457	468	0.003539	0.004945	0.0488922	-0.007993	0.444937	0.555063	0.00961758	NA	NA	NA	931	951	0.003598	0.002913	0.0114676	0.003988
100	M0571_1.01	3222	2895	2707	2412	0.006456	0.003591	2.98139e-34	0.016354	0.467316	0.532684	8.68863e-19	NA	NA	NA	993	957	0.003651	0.002368	3.81489e-05	0.007376
100	M0576_1.01	8121	7696	5680	5431	0.004907	0.00351	4.52799e-16	0.008115	0.455682	0.544318	5.19063e-46	NA	NA	NA	961	1023	0.00402	0.003	2.34304e-10	0.005998
100	M0578_1.01	6576	6280	4909	4722	0.005912	0.003272	9.37394e-99	0.015366	0.44567	0.55433	1.59561e-48	NA	NA	NA	971	977	0.003151	0.002863	5.25492e-05	0.001666
100	M0580_1.01	177	201	157	181	0.007021	0.005836	0.405378	0.00607	0.466822	0.533178	1	NA	NA	NA	358	353	0.006498	0.007864	3.26809e-09	-0.007507
100	M0581_1.01	840	729	554	441	0.002566	-4.8e-05	0.0579441	0.014482	0.495864	0.504136	0.00961758	NA	NA	NA	1007	1012	0.001739	0.002142	0.0107401	-0.002285
100	M0604_1.01	232	186	231	185	-0.00149	0.001992	0.849408	-0.019512	0.487166	0.512834	0.0283541	NA	NA	NA	417	411	0.000232	0.004366	3.0092e-06	-0.02345
100	M0679_1.01	61	48	61	48	0.025802	0.016395	0.506378	0.060874	0.555063	0.444937	1	NA	NA	NA	109	116	0.022259	0.000679	1.48035e-07	0.114179
100	M0680_1.01	186	146	184	145	0.010747	0.01711	0.00853925	-0.038919	0.559146	0.440854	1	NA	NA	NA	330	335	0.013679	0.008277	0.0501621	0.033093
100	M0682_1.01	7631	7176	1235	906	0.004539	0.004666	0.315307	-0.000736	0.51011	0.48989	0.405949	NA	NA	NA	998	1050	0.004159	0.002792	0.0248855	0.007942
100	M0737_1.01	124	170	117	163	0.017701	0.011509	0.00179309	0.037409	0.412399	0.587601	0.949213	NA	NA	NA	286	307	0.013719	0.009644	0.0139821	0.024027
100	M0758_1.01	715	715	602	611	0.005028	0.002502	0.0627643	0.013835	0.491628	0.508372	0.772358	NA	NA	NA	1010	1020	0.004223	0.002266	0.332036	0.011069
100	M0759_1.01	6746	6827	2995	3002	0.00267	0.00306	0.118288	-0.002178	0.494026	0.505974	0.728835	NA	NA	NA	1015	993	0.003403	0.004085	3.51159e-07	-0.003952
100	M0760_1.01	2680	3166	1906	2282	0.003691	0.005425	5.27018e-32	-0.009411	0.494026	0.505974	1.07735e-06	NA	NA	NA	1017	1004	0.00441	0.00198	0.134715	0.013752
100	M0761_1.01	9354	10411	4637	5419	0.001935	0.003199	5.69168e-05	-0.007073	0.475234	0.524766	0.805078	NA	NA	NA	983	954	0.004122	0.001883	1.19132e-06	0.01263
100	M0762_1.01	545	731	532	712	0.002003	0.001238	0.428995	0.004431	0.400866	0.599134	0.181054	NA	NA	NA	996	1012	0.001315	0.003173	2.05302e-08	-0.010731
100	M0764_1.01	1405	1826	1283	1686	0.003741	0.002066	0.000907575	0.009503	0.419433	0.580567	0.214518	NA	NA	NA	984	1029	0.002305	0.007843	6.26846e-29	-0.032486
100	M0766_1.01	605	554	492	438	0.002475	0.004367	0.0937392	-0.010496	0.522605	0.477395	1	NA	NA	NA	1006	996	0.003429	0.001547	0.0737738	0.010567
100	M0767_1.01	318	405	309	396	0.003168	0.004165	0.223749	-0.005763	0.452735	0.547265	0.733318	NA	NA	NA	710	709	0.003823	0.002617	0.312737	0.006999
100	M0769_1.01	181	235	181	232	0.004972	0.004533	0.43452	0.002606	0.409253	0.590747	0.493807	NA	NA	NA	413	409	0.004752	0.000953	0.0159229	0.021546
100	M0770_1.01	730	911	659	835	0.008401	0.006111	3.40517e-06	0.012998	0.466495	0.533505	0.214518	NA	NA	NA	991	962	0.008082	0.002213	3.68903e-21	0.032598
100	M1180_1.01	279	307	256	283	0.014815	0.004431	1.41784e-09	0.056421	0.402634	0.597366	0.00198027	NA	NA	NA	558	595	0.009362	0.004438	0.00561438	0.027727
100	M1182_1.01	81	84	81	84	0.022042	0.021809	0.815461	0.001374	0.44406	0.55594	0.439425	NA	NA	NA	165	153	0.016765	0.001576	2.5965e-07	0.088556
100	M1217_1.01	596	667	571	647	0.004238	0.005803	0.0193039	-0.0094	0.487166	0.512834	0.484615	NA	NA	NA	1017	983	0.004703	0.002804	2.568e-06	0.011399
100	M1218_1.01	154	197	153	194	0.040868	0.055877	1.13737e-08	-0.080614	0.402634	0.597366	0.371819	NA	NA	NA	347	323	0.049094	0.004126	1.8384e-116	0.251554
100	M1219_1.01	1615	1393	1508	1293	0.006662	0.006797	0.0755065	-0.000742	0.536411	0.463589	1	NA	NA	NA	1036	1031	0.006442	0.002515	1.3285e-15	0.022663
100	M1220_1.01	2606	3160	2276	2786	0.006732	0.006027	0.00013864	0.003639	0.44137	0.55863	0.266449	NA	NA	NA	1008	982	0.006799	0.005641	7.1927e-15	0.006378
100	M1221_1.01	30	40	29	40	0.007681	0.054201	0.00176175	-0.266601	0.296452	0.703548	0.0720649	NA	NA	NA	69	99	0.036577	0.001615	1.00045e-06	0.221398
100	M1222_1.01	2484	2311	2212	2028	0.003215	0.004111	0.000189344	-0.005361	0.502935	0.497065	0.118919	NA	NA	NA	967	1023	0.002934	0.004194	0.627194	-0.007355
100	M1224_1.01	96	87	89	80	0.024811	0.029246	0.00775978	-0.020697	0.469537	0.530463	0.319665	NA	NA	NA	176	188	0.029537	-0.000961	1.62759e-06	0.1642
100	M1225_1.01	3222	2737	2803	2311	0.002724	0.0036	0.00010118	-0.005228	0.513043	0.486957	0.000165029	NA	NA	NA	948	1001	0.001999	0.002237	0.0050278	-0.001339
100	M1226_1.01	5798	5077	4118	3501	0.002529	0.003758	1.18938e-13	-0.007173	0.523308	0.476692	0.124895	NA	NA	NA	1001	1003	0.004091	0.003902	0.192004	0.001095
100	M1232_1.01	711	809	576	671	0.010321	0.007529	5.10082e-07	0.014796	0.452617	0.547383	0.439425	NA	NA	NA	987	1005	0.010876	0.001624	1.25402e-26	0.051251
100	M1233_1.01	399	435	385	423	0.002623	0.00247	0.420161	0.000902	0.498658	0.501342	0.448622	NA	NA	NA	815	811	0.003197	0.002355	0.00417073	0.004861
100	M1235_1.01	97	91	97	91	0.002809	0.005482	0.778142	-0.013757	0.54323	0.45677	0.708302	NA	NA	NA	188	205	0.004891	0.005596	0.00963855	-0.003972
100	M1237_1.01	221	384	213	374	0.007321	0.016602	2.74741e-05	-0.049995	0.322513	0.677487	0.0934739	NA	NA	NA	593	642	0.013707	0.002447	4.43304e-22	0.063134
100	M1238_1.01	197	128	194	127	0.124394	0.070653	8.84397e-18	0.177308	0.642079	0.357921	0.380607	NA	NA	NA	322	297	0.10077	0.011687	8.18628e-110	0.349138
100	M1239_1.01	845	957	799	908	0.00563	0.003983	6.68934e-05	0.009881	0.494521	0.505479	0.102153	NA	NA	NA	1008	995	0.003578	0.003183	0.848224	0.002362
100	M1246_1.01	776	618	735	589	0.026145	0.029116	0.827311	-0.013191	0.575972	0.424028	0.329883	NA	NA	NA	1016	983	0.027139	0.002675	5.42779e-82	0.120432
100	M1247_1.01	473	329	465	322	0.000999	0.001784	0.186909	-0.004593	0.573307	0.426693	0.580786	NA	NA	NA	789	795	0.000701	0.001924	0.234714	-0.006941
100	M1248_1.01	1192	1648	1073	1492	0.041796	0.044562	0.037909	-0.014448	0.407411	0.592589	0.383039	NA	NA	NA	989	970	0.045471	0.000854	0	0.245397
100	M1302_1.01	194	272	168	247	0.003117	0.010473	0.0185761	-0.040023	0.443804	0.556196	0.442936	NA	NA	NA	439	415	0.007555	0.00282	6.29637e-06	0.025385
100	M1304_1.01	166	160	103	96	-0.000312	0.011851	0.00324424	-0.068241	0.487166	0.512834	0.676577	NA	NA	NA	261	246	0.003836	0.002384	0.339722	0.008291
100	M1305_1.01	43	40	43	40	-0.008699	0.005679	0.293069	-0.089862	0.549154	0.450846	0.805078	NA	NA	NA	83	100	-0.0004	0.004176	0.97348	-0.026482
100	M1306_1.01	1433	1412	1339	1318	0.002551	0.002426	0.137731	0.000747	0.449513	0.550487	1.73611e-07	NA	NA	NA	1022	1060	0.003182	0.002551	2.19286e-06	0.003691
100	M1307_1.01	78	101	78	101	0.002899	0.023461	9.86666e-05	-0.129543	0.433165	0.566835	1	NA	NA	NA	179	206	0.013179	-0.001059	1.24819e-12	0.083919
100	M1308_1.01	280	381	215	317	0.006351	0.01443	2.57362e-06	-0.045443	0.456512	0.543488	0.244799	NA	NA	NA	595	615	0.009179	0.002029	2.84178e-16	0.040882
100	M1309_1.01	1836	1925	1596	1700	0.004003	0.004524	0.0876421	-0.002938	0.475234	0.524766	0.277055	NA	NA	NA	989	999	0.005206	0.005217	0.871261	-6.4e-05
100	M1439_1.01	77	109	71	104	0.015447	0.003672	0.0147132	0.072391	0.412399	0.587601	1	NA	NA	NA	180	193	0.009915	0.002143	1.64491e-05	0.045756
100	M1443_1.01	631	794	447	601	0.005798	0.003762	3.64519e-07	0.012052	0.440854	0.559146	1	NA	NA	NA	987	998	0.004449	0.002265	2.99943e-13	0.01285
100	M1444_1.01	1527	1804	1042	1297	0.003134	0.001814	0.000151548	0.007761	0.459151	0.540849	1	NA	NA	NA	976	1007	0.002397	0.002318	0.162763	0.000453
100	M1494_1.01	28	23	23	18	0.004814	0.012724	0.791061	-0.055949	0.46921	0.53079	0.460399	NA	NA	NA	46	93	0.022783	0.002748	0.00892193	0.116701
100	M1515_1.01	131	134	126	130	0.016064	0.023343	0.0127847	-0.037361	0.565516	0.434484	0.0825386	NA	NA	NA	259	274	0.019289	0.001864	1.95915e-12	0.096116
100	M1516_1.01	14	15	14	15	0.075106	0.005871	0.112595	0.334422	0.511947	0.488053	1	NA	NA	NA	29	101	0.032061	0.004527	0.0286598	0.148531
100	M1517_1.01	29	31	25	27	0.017926	0.032185	0.275377	-0.078508	0.603101	0.396899	0.192647	NA	NA	NA	56	89	0.014805	0.008922	0.356842	0.032675
100	M1519_1.01	71	63	66	59	0.014119	0.021639	0.28428	-0.033568	0.605907	0.394093	0.214518	NA	NA	NA	129	117	0.016275	0.001031	0.0234454	0.073439
100	M1520_1.01	48	26	48	26	0.04476	0.008344	0.0841446	0.183357	0.475493	0.524507	0.0160605	NA	NA	NA	74	109	0.028303	0.004254	0.027824	0.138624
100	M1549_1.01	746	823	708	780	0.009882	0.010245	0.47829	-0.002046	0.45677	0.54323	0.319665	NA	NA	NA	1002	991	0.011302	0.003634	4.13323e-43	0.044547
100	M1551_1.01	3107	3119	2611	2618	0.005804	0.006631	1.79973e-05	-0.004788	0.487166	0.512834	0.187865	NA	NA	NA	998	971	0.006818	0.001864	1.32375e-41	0.027342
100	M1554_1.01	238	262	231	255	0.01622	0.016679	0.522182	-0.002667	0.490218	0.509782	0.763223	NA	NA	NA	492	461	0.017594	0.001171	6.66243e-54	0.094268
100	M1555_1.01	524	518	499	499	0.012413	0.010941	0.128618	0.00856	0.526668	0.473332	0.299357	NA	NA	NA	1005	1003	0.012126	0.002381	1.03792e-82	0.056471
100	M1559_1.01	98	89	97	87	0.052105	0.051978	0.348888	0.0007	0.493138	0.506862	0.6588	NA	NA	NA	185	172	0.054956	0.002404	1.18036e-64	0.277609
100	M1561_1.01	238	219	232	210	0.048096	0.038481	0.000592309	0.051865	0.521719	0.478281	1	NA	NA	NA	448	455	0.04295	0.001545	3.689e-254	0.228295
100	M1563_1.01	2549	2579	2216	2215	0.0061	0.007875	7.84737e-15	-0.010176	0.505974	0.494026	0.405949	NA	NA	NA	1000	1006	0.006237	0.002836	1.71064e-22	0.019372
100	M1565_1.01	365	371	354	360	0.020793	0.013033	3.65051e-07	0.04573	0.507881	0.492119	0.763223	NA	NA	NA	723	739	0.017231	0.003786	3.59072e-84	0.079716
100	M1566_1.01	1306	1280	1179	1157	0.012925	0.011036	2.12557e-06	0.010581	0.513852	0.486148	0.607066	NA	NA	NA	1002	966	0.010877	0.005435	6.22783e-26	0.031083
100	M1567_1.01	434	408	409	382	0.032868	0.024747	2.14586e-07	0.044574	0.542349	0.457651	0.28695	NA	NA	NA	807	817	0.029097	0.003032	0	0.147007
100	M1568_1.01	1735	1707	1527	1501	0.010718	0.011505	0.72625	-0.004428	0.503249	0.496751	1	NA	NA	NA	977	1070	0.011961	0.00435	3.37254e-55	0.04514
100	M1569_1.01	5007	4906	3887	3795	0.005009	0.004289	5.06783e-08	0.004135	0.492824	0.507176	0.0603079	NA	NA	NA	1043	1006	0.00541	0.002901	2.30602e-07	0.014511
100	M1571_1.01	777	804	722	758	0.010242	0.010383	0.281757	-0.000808	0.510919	0.489081	0.296651	NA	NA	NA	992	1042	0.010047	0.002475	6.24602e-72	0.043058
100	M1712_1.01	804	750	693	636	0.00665	0.005414	0.112334	0.006865	0.508909	0.491091	0.740354	NA	NA	NA	1012	992	0.006333	0.003453	6.54649e-06	0.016125
100	M1802_1.01	8	6	8	6	-0.020695	0.025973	0.924313	-0.191271	0.511737	0.488263	0.962855	NA	NA	NA	14	100	-0.00151	0.007215	0.257207	-0.043002
100	M1811_1.01	4640	3723	3696	2880	0.002169	0.004286	6.36529e-23	-0.012291	0.541016	0.458984	0.0487924	NA	NA	NA	1007	1006	0.002501	0.002194	0.157296	0.001754
100	M2211_1.01	45	37	45	37	-0.005866	0.006036	0.179002	-0.06657	0.541405	0.458595	1	NA	NA	NA	82	101	-0.000792	0.002649	0.858013	-0.018335
100	M2212_1.01	205	210	174	174	0.010162	0.026379	5.38755e-09	-0.076997	0.506967	0.493033	0.837045	NA	NA	NA	377	358	0.017585	0.003052	2.69741e-14	0.075156
100	M2213_1.01	397	332	296	231	0.021896	0.016364	0.278328	0.024089	0.508804	0.491196	0.167083	NA	NA	NA	622	621	0.021594	0.001217	2.55528e-33	0.09485
100	M2215_1.01	123	155	105	137	0.014672	0.024615	0.296913	-0.045501	0.466989	0.533011	0.675382	NA	NA	NA	259	227	0.020234	0.001645	4.74265e-08	0.090965
100	M2216_1.01	36	21	36	21	0.011986	0.049259	0.112333	-0.218044	0.60395	0.39605	0.962037	NA	NA	NA	57	102	0.016167	0.006212	0.124878	0.05808
100	M2217_1.01	375	423	364	392	0.005222	0.012107	7.15668e-08	-0.040836	0.432575	0.567425	0.113361	NA	NA	NA	758	756	0.007772	0.00286	8.44384e-22	0.028495
100	M2219_1.01	19	19	19	19	0.016583	0.021019	0.845603	-0.028176	0.57369	0.42631	0.649675	NA	NA	NA	38	108	0.007211	0.007988	0.4813	-0.004459
100	M2220_1.01	40	31	37	29	0.03585	0.033353	0.983286	0.014217	0.607054	0.392946	0.708302	NA	NA	NA	68	106	0.038254	0.009549	1.19584e-07	0.17502
100	M2221_1.01	12	10	12	10	0.029187	-0.006856	0.117017	0.171804	0.541622	0.458378	1	NA	NA	NA	22	87	0.028074	0.009032	0.67255	0.115735
100	M2222_1.01	44	26	44	26	-0.002643	0.011967	0.201716	-0.088288	0.538697	0.461303	0.329883	NA	NA	NA	70	88	0.004035	0.002604	0.861669	0.008773
100	M2223_1.01	202	202	137	140	0.020147	0.030228	0.0002123	-0.043862	0.526132	0.473868	0.493807	NA	NA	NA	336	311	0.027849	0.003859	1.21782e-11	0.110226
100	M2224_1.01	387	358	242	216	0.014061	0.01751	0.0822991	-0.01579	0.497065	0.502935	0.43081	NA	NA	NA	588	605	0.019033	0.004238	3.84974e-16	0.071411
100	M2225_1.01	327	294	200	168	0.007491	0.003224	0.00946381	0.022537	0.549154	0.450846	0.453984	NA	NA	NA	486	483	0.011154	0.004461	0.169308	0.035219
100	M2226_1.01	91	56	91	56	0.004212	-0.003835	0.250068	0.048906	0.565963	0.434037	0.412633	NA	NA	NA	147	144	0.001693	-0.002457	0.211333	0.02543
100	M2227_1.01	96	103	60	67	0.016362	0.000497	0.112207	0.095928	0.487166	0.512834	1	NA	NA	NA	163	138	0.005188	-0.001396	0.039396	0.037853
100	M2230_1.01	76	48	76	47	0.02392	0.036968	0.300959	-0.068843	0.604925	0.395075	1	NA	NA	NA	123	118	0.027125	0.000859	5.65082e-08	0.150437
100	M2232_1.01	84	84	56	54	0.011451	0.023119	0.3301	-0.059906	0.552058	0.447942	0.383039	NA	NA	NA	137	137	0.018301	0.002671	5.73684e-07	0.088722
100	M2235_1.01	40	36	40	36	0.01231	0.001633	0.783547	0.053529	0.557961	0.442039	0.847755	NA	NA	NA	76	104	0.011332	-0.000405	0.199575	0.066604
100	M2238_1.01	16	29	16	29	0.013752	-0.000699	0.461681	0.084795	0.391852	0.608148	0.847755	NA	NA	NA	45	93	0.00529	0.001393	0.584177	0.023376
100	M2240_1.01	55	79	53	77	0.006639	-0.002708	0.100897	0.056534	0.420537	0.579463	1	NA	NA	NA	132	119	8.2e-05	0.007792	0.122211	-0.044464
100	M2241_1.01	194	224	161	192	-0.002059	0.000148	0.0381899	-0.013555	0.456937	0.543063	0.949213	NA	NA	NA	384	394	-0.000538	0.001137	0.167697	-0.00999
100	M2244_1.01	553	516	469	439	0.006086	0.002524	0.0569549	0.019894	0.556456	0.443544	0.0467276	NA	NA	NA	972	976	0.005055	0.002963	0.0341835	0.012218
100	M2247_1.01	7	11	6	10	-0.035866	0.017429	0.216429	-0.316759	0.539434	0.460566	0.439425	NA	NA	NA	17	113	-0.007919	1.1e-05	0.768433	-0.042147
100	M2248_1.01	12	14	6	8	-0.048649	0.003002	0.654412	-0.263461	0.479789	0.520211	1	NA	NA	NA	20	99	0.010021	-0.004484	0.580756	0.079667
100	M2249_1.01	26	30	24	28	-0.00856	0.00099	0.809992	-0.058929	0.427766	0.572234	0.810654	NA	NA	NA	54	93	0.006353	-0.001938	0.165938	0.04987
100	M2250_1.01	18	27	16	25	0.007309	0.041976	0.357244	-0.178931	0.510215	0.489785	0.374715	NA	NA	NA	43	102	0.02362	-0.001816	0.00933675	0.135083
100	M2251_1.01	172	143	157	127	0.008322	0.007997	0.144002	0.001561	0.565028	0.434972	0.733318	NA	NA	NA	299	294	0.010631	0.002913	0.203616	0.04056
100	M2489_1.01	98	70	91	63	0.004442	0.013338	0.170069	-0.047829	0.535216	0.464784	0.418374	NA	NA	NA	161	135	0.008501	0.006769	0.733053	0.009634
100	M2490_1.01	37	21	33	18	-0.002192	0.020188	0.230067	-0.147447	0.530463	0.469537	0.277448	NA	NA	NA	54	98	0.003039	0.003693	0.85794	-0.004174
100	M2531_1.01	25	24	25	24	0.029315	0.00561	0.434689	0.121214	0.570585	0.429415	0.627767	NA	NA	NA	49	102	0.019224	0.011574	0.687796	0.042418
100	M2532_1.01	63	70	33	40	0.023987	0.023424	0.996978	0.002539	0.502935	0.497065	0.772358	NA	NA	NA	103	94	0.014172	-0.002382	0.105426	0.08394
100	M2733_1.01	6	15	5	13	-0.058715	0.010372	0.336853	-0.30615	0.496255	0.503745	0.214518	NA	NA	NA	19	104	0.005793	0.005679	0.470581	0.00062
100	M2736_1.01	170	234	160	230	0.008668	0.004337	0.875115	0.025414	0.412262	0.587738	0.912216	NA	NA	NA	391	389	0.0053	0.001389	0.0914598	0.023137
100	M2737_1.01	174	148	172	146	0.007626	0.011999	0.132892	-0.028827	0.598722	0.401278	0.113361	NA	NA	NA	319	359	0.010446	0.005118	8.83809e-05	0.031225
100	MYB_binding_site_promoter	893	520	862	497	0.003959	0.010363	1.44173e-14	-0.036429	0.691106	0.308894	2.43624e-05	NA	NA	NA	1003	984	0.00589	0.003775	0.00130559	0.012321
100	MYB1_binding_site_motif	122	94	121	93	0.000164	0.003776	0.382007	-0.020672	0.705136	0.294864	0.000111	NA	NA	NA	214	220	0.001209	0.002462	0.361534	-0.007444
100	MYB1AT	3709	2589	3146	2175	0.001638	0.005556	1.05934e-164	-0.022306	0.614484	0.385516	0.000264317	NA	NA	NA	1030	983	0.003071	0.002819	0.0831336	0.00145
100	MYB1LEPR	239	313	236	310	0.006449	-0.000426	0.000213108	0.038242	0.385516	0.614484	0.0846799	NA	NA	NA	547	542	0.001686	0.004483	0.000464333	-0.016147
100	MYB2_binding_site_motif	23	24	23	24	-0.019484	0.00542	0.225003	-0.163733	0.488053	0.511947	1	NA	NA	NA	47	89	-0.005334	0.002493	0.504506	-0.048296
100	MYB2AT	577	523	554	503	0.004485	0.005745	0.024659	-0.007197	0.5	0.5	0.271697	NA	NA	NA	993	997	0.005529	0.003403	0.00147777	0.012169
100	MYB3_binding_site_motif	86	67	86	67	-0.000559	0.001544	0.601698	-0.01215	0.608807	0.391193	0.444609	NA	NA	NA	153	164	0.002746	-0.000491	0.850756	0.018851
100	MYB4_binding_site_motif	2850	1913	2583	1721	0.00227	0.006362	3.3605e-85	-0.023494	0.647495	0.352505	1.03991e-10	NA	NA	NA	1010	1020	0.002437	0.002232	0.0619538	0.001209
100	MYCATERD1	595	677	521	602	0.00773	0.002465	0.177174	0.027767	0.444937	0.555063	0.259408	NA	NA	NA	997	1021	0.004305	0.005321	2.22191e-15	-0.005611
100	RAV1-A_binding_site_motif	5143	3630	4257	2935	0.001373	0.004985	1.83271e-185	-0.021125	0.614484	0.385516	1.20673e-06	NA	NA	NA	994	950	0.004356	0.004597	0.814631	-0.001416
100	RAV1-B_binding_site_motif	220	241	216	239	0.00696	0.00359	0.55714	0.019711	0.597366	0.402634	2.9363e-06	NA	NA	NA	457	480	0.005491	0.003088	0.00725709	0.013773
100	SBOXATRBCS	48	18	48	18	0.015202	0.007381	0.906309	0.043606	0.733051	0.266949	1	NA	NA	NA	66	98	0.011653	0.006215	0.333947	0.030311
100	SBP-box_promoter_motif	31	28	31	28	-0.011905	-0.012884	0.600716	0.006351	0.555063	0.444937	0.889552	NA	NA	NA	59	93	-0.00655	0.001358	0.496993	-0.043473
100	SORLIP1	459	364	448	355	0.011058	0.007298	0.0615655	0.017747	0.608807	0.391193	0.0145866	NA	NA	NA	806	813	0.009648	0.002321	0.559341	0.037183
100	SORLIP2	1649	2159	842	1230	0.054046	0.055493	0.260314	-0.006752	0.450846	0.549154	0.0971079	NA	NA	NA	1038	987	0.059446	0.002127	0	0.278692
100	SORLIP3	8	8	8	8	-0.029325	0.1256	0.0871379	-0.768516	0.505974	0.494026	1	NA	NA	NA	16	93	0.044165	0.006088	0.142591	0.22281
100	SORLIP5	155	358	150	347	0.005598	0.018729	0.00021853	-0.072524	0.317539	0.682461	0.718411	NA	NA	NA	498	488	0.014035	0.003065	1.72521e-11	0.062749
100	SORLREP1	13	15	12	14	-0.014385	0.037307	0.273826	-0.226377	0.482083	0.517917	1	NA	NA	NA	27	96	-0.017025	0.01683	0.0403695	-0.216061
100	SORLREP2	33	18	33	18	-0.007871	-0.028084	0.621287	0.125251	0.517917	0.482083	0.201464	NA	NA	NA	51	93	0.000347	0.00027	0.702359	0.000464
100	SORLREP3	298	331	264	293	0.015531	0.013683	0.282861	0.010348	0.439042	0.560958	0.225613	NA	NA	NA	588	585	0.013929	0.000404	6.45055e-39	0.075809
100	SORLREP4	28	9	28	9	-0.000192	-0.033741	0.846525	0.135079	0.632732	0.367268	0.299357	NA	NA	NA	37	100	0.001801	0.002465	0.42466	-0.004144
100	SV40_core_promoter_motif	260	412	251	407	0.003801	0.003786	0.0508606	8.3e-05	0.315947	0.684053	0.000700073	NA	NA	NA	662	639	0.002965	0.004263	1.2946e-14	-0.007242
100	TATA-box_motif	6436	3740	4974	2460	0.004415	0.002407	3.18671e-15	0.011512	0.511947	0.488053	5.37388e-130	NA	NA	NA	1002	954	0.0035	0.004645	4.9683e-13	-0.00647
100	T-box_promoter_motif	1300	1437	1218	1351	0.001754	0.002506	0.394987	-0.004402	0.488053	0.511947	0.371819	NA	NA	NA	980	1010	0.003226	0.003022	4.45823e-06	0.00119
100	TELO-box_promoter_motif	420	278	414	268	0.118373	0.074579	8.32684e-44	0.192792	0.665377	0.334623	0.00272673	NA	NA	NA	683	663	0.098804	0.003152	0	0.485229
100	TL1ATSAR	12	16	12	16	-0.01412	0.00754	0.793441	-0.156448	0.431678	0.568322	1	NA	NA	NA	28	87	0.011868	0.004708	0.383941	0.044319
100	UP1ATMSD	1042	685	794	486	0.083337	0.097178	2.89526e-52	-0.062341	0.555063	0.444937	0.000360264	NA	NA	NA	991	1008	0.087273	0.001857	0	0.42822
100	UP2ATMSD	726	539	700	505	0.100415	0.069657	4.02996e-62	0.139446	0.660035	0.339965	9.51061e-09	NA	NA	NA	998	993	0.089576	0.001435	0	0.440813
100	UPRE2AT	36	24	36	24	0.051661	0.033411	0.384438	0.095696	0.687618	0.312382	0.353452	NA	NA	NA	60	103	0.04041	0.003105	7.10645e-07	0.201243
100	UPRMOTIFIAT	115	134	112	128	0.02072	0.020719	0.968146	8e-06	0.649229	0.350771	6.62157e-08	NA	NA	NA	242	219	0.024671	0.005062	0.000116622	0.094322
100	UPRMOTIFIIAT	128	104	125	102	0.034115	0.017675	0.0216153	0.069778	0.692728	0.307272	6.11698e-05	NA	NA	NA	228	206	0.02579	0.005016	0.000276644	0.097587
100	WBBOXPCWRKY1	875	874	824	815	0.008916	0.010341	0.00261093	-0.008026	0.500887	0.499113	1	NA	NA	NA	987	1012	0.010025	0.003072	4.37032e-52	0.039391
100	W-box_promoter_motif	2112	2026	1831	1739	0.010866	0.009787	0.00010757	0.006169	0.506862	0.493138	0.847755	NA	NA	NA	999	979	0.010056	0.00484	1.88684e-23	0.030916
100	W-box_promoter_motif_v2	3650	3611	2999	2970	0.006683	0.005668	4.18786e-16	0.005878	0.494026	0.505974	0.319665	NA	NA	NA	1009	1020	0.0071	0.003411	1.51939e-23	0.021031
100	Z-box_promoter_motif	49	45	49	45	0.008035	0.008722	0.998786	-0.003709	0.444937	0.555063	0.326387	NA	NA	NA	94	87	0.011734	0.005247	0.0608781	0.033841
500,51	AAGACGTAGATACL12	27	24	27	24	-0.004667	-0.013654	0.530363	0.06048	0.491949	0.508051	0.899854	NA	NA	NA	51	111	-0.003512	0.002344	0.849165	-0.031697
500,51	ABRE_binding_site_motif	547	552	463	469	0.006833	0.010499	0.00844106	-0.018334	0.491477	0.508523	0.900348	NA	NA	NA	1000	978	0.010004	0.003032	4.7682e-05	0.036406
500,51	ABREATRD22	264	246	255	236	0.011872	0.019306	4.01926e-05	-0.037735	0.481652	0.518348	0.334398	NA	NA	NA	495	501	0.016317	0.003886	7.16564e-18	0.06615
500,51	ABRE-like_binding_site_motif	2978	2914	1574	1518	0.004342	0.003349	7.83006e-07	0.005606	0.489071	0.510929	0.094411	NA	NA	NA	1009	953	0.006239	0.001699	3.25103e-25	0.025836
500,51	ACE_promoter_motif	18	8	18	8	-0.006468	0.011364	0.573163	-0.087773	0.501126	0.498874	0.258989	NA	NA	NA	26	90	-0.000608	0.01083	0.402411	-0.065649
500,51	ACGTABREMOTIFA2OSEM	1964	1786	1343	1209	0.006373	0.004998	0.00164297	0.007411	0.494704	0.505296	0.00681411	NA	NA	NA	979	999	0.008823	0.003777	3.58113e-12	0.027729
500,51	AG_binding_site_motif_v2	110	118	89	97	0.000374	0.003475	0.528138	-0.018035	0.493131	0.506869	0.972521	NA	NA	NA	206	216	0.002165	0.002603	0.249964	-0.002585
500,51	AG_BS_in_AP3_v2	8	18	8	18	-0.013535	-0.017815	0.710147	0.026889	0.495439	0.504561	0.258989	NA	NA	NA	26	105	-0.005738	0.016196	0.220404	-0.112699
500,51	AG_BS_in_SUP	49	49	49	49	-0.003889	-0.007561	0.512025	0.023257	0.486264	0.513736	0.984413	NA	NA	NA	98	85	-0.001207	0.006442	0.047975	-0.046446
500,51	AGATCONSENSUS	103	102	85	86	0.00904	0.002469	0.237528	0.038188	0.493131	0.506869	0.984413	NA	NA	NA	187	196	0.003759	4.6e-05	0.0222719	0.021163
500,51	AGCBOXNPGLB	230	207	222	202	0.017447	0.003074	5.01102e-06	0.080026	0.521777	0.478223	0.995082	NA	NA	NA	427	429	0.009221	0.002976	7.78217e-06	0.035869
500,51	AGL1_binding_site_motif	32	31	16	15	-0.001255	0	0.815647	-0.007505	0.498225	0.501775	0.995082	NA	NA	NA	47	101	0.00426	0.003219	0.795532	0.006206
500,51	AGL2_binding_site_motif	135	118	114	97	0.01331	0.003124	0.161212	0.061069	0.511957	0.488043	0.824399	NA	NA	NA	232	259	0.011639	0.002803	5.20835e-05	0.052076
500,51	ANAERO1CONSENSUS	12213	11261	7169	6588	0.00274	0.003272	3.86485e-55	-0.003061	0.529752	0.470248	0.0369424	NA	NA	NA	1030	1021	0.002201	0.003623	3.83607e-10	-0.008142
500,51	ANAERO2CONSENSUS	1393	1471	1207	1282	0.008194	0.007322	0.509031	0.004917	0.506869	0.493131	0.159192	NA	NA	NA	979	1012	0.007071	0.001826	2.10353e-19	0.030413
500,51	ANAERO3CONSENSUS	1480	1153	1343	1059	0.001163	0.003192	4.31997e-05	-0.011772	0.527506	0.472494	0.00681411	NA	NA	NA	1015	971	0.001563	0.003685	0.0419667	-0.012033
500,51	ANAERO4CONSENSUS	306	280	299	270	0.004951	0.004344	0.547587	0.003392	0.489164	0.510836	0.347152	NA	NA	NA	575	585	0.004036	0.001138	0.00059273	0.016227
500,51	ANAERO5CONSENSUS	36	34	36	34	0.012974	0.007545	0.346719	0.029024	0.501182	0.498818	0.995082	NA	NA	NA	70	94	0.012614	-0.004636	0.0218683	0.098636
500,51	AP1_BS_in_AP3	40	60	40	60	0.003234	0.000987	0.797418	0.013029	0.498874	0.501126	0.233254	NA	NA	NA	100	82	0.006749	0.007998	0.545877	-0.007943
500,51	ARF_binding_site_motif	3917	3652	3172	2974	0.002304	0.004127	3.67278e-24	-0.010373	0.498874	0.501126	0.017173	NA	NA	NA	1002	933	0.004046	0.001995	4.60688e-06	0.011713
500,51	ASF1MOTIFCAMV	6461	6778	4229	4526	0.003318	0.002692	5.89215e-12	0.003603	0.490823	0.509177	0.823418	NA	NA	NA	991	1025	0.004786	0.00187	1.41707e-13	0.017227
500,51	ATB2/AtbZIP53/AtbZIP44/GBF5_BS_in_ProDH	4467	4332	3552	3402	0.002054	0.002226	0.553191	-0.000994	0.518348	0.481652	0.196277	NA	NA	NA	988	1017	0.003207	0.002905	0.00342215	0.001774
500,51	ATHB2_binding_site_motif	1113	989	995	874	0.006833	0.003818	5.97179e-07	0.017781	0.505296	0.494704	0.157902	NA	NA	NA	1001	1022	0.005472	0.00196	1.02329e-27	0.020344
500,51	ATHB6_binding_site_motif	328	360	324	354	0.001529	0.003916	0.0800053	-0.013479	0.509177	0.490823	0.307239	NA	NA	NA	679	617	0.003227	0.00213	0.263932	0.006254
500,51	AtMYB2_BS_in_RD22	1116	984	1053	913	0.002037	0.005023	4.48072e-11	-0.017711	0.53435	0.46565	0.972521	NA	NA	NA	1034	1021	0.00465	0.00258	4.06472e-11	0.011971
500,51	Bellringer/replumless/pennywise_BS1_IN_AG	4089	3792	3234	3002	0.003677	0.003117	0.793357	0.003239	0.513736	0.486264	0.672585	NA	NA	NA	995	1012	0.002825	0.004245	3.83823e-06	-0.008117
500,51	Bellringer/replumless/pennywise_BS3_IN_AG	1227	1282	1136	1187	0.00363	0.003289	0.00052577	0.001903	0.505743	0.494257	0.312886	NA	NA	NA	1001	981	0.001852	0.003591	0.000896462	-0.010067
500,51	CBF1_BS_in_cor15a	53	60	53	60	0.018893	0.003311	0.0273965	0.089654	0.5	0.5	0.84597	NA	NA	NA	113	105	0.010221	0.005437	0.151046	0.026979
500,51	CCA1_binding_site_motif	2820	2438	2467	2091	0.002579	0.003189	0.000968666	-0.003526	0.521332	0.478668	0.163594	NA	NA	NA	1013	997	0.00293	0.002719	0.438166	0.001243
500,51	CCA1_motif1_BS_in_CAB1	71	69	71	69	0.008064	-0.001788	0.239567	0.070542	0.532052	0.467948	0.838615	NA	NA	NA	140	128	0.005396	0.000292	0.0448039	0.031835
500,51	CDA1ATCAB2	269	247	258	237	0.006285	0.007933	0.967739	-0.009332	0.532052	0.467948	0.882303	NA	NA	NA	501	505	0.00743	0.002824	0.00762203	0.026629
500,51	DPBF1&2_binding_site_motif	8785	8459	5351	5196	0.002125	0.002818	3.19557e-26	-0.003977	0.516042	0.483958	0.279049	NA	NA	NA	973	993	0.002172	0.005686	1.63111e-10	-0.020288
500,51	DRE_promoter_motif	35	19	33	19	0.049775	0.018658	0.394622	0.161289	0.521777	0.478223	0.258989	NA	NA	NA	52	102	0.022656	0.0033	0.101054	0.113617
500,51	DREB1A/CBF3	709	612	665	575	0.008847	0.007398	0.0319612	0.008255	0.517695	0.482305	0.423582	NA	NA	NA	1009	1012	0.008901	0.006445	0.000127063	0.014202
500,51	DRE-like_promoter_motif	1227	1124	1131	1033	0.005548	0.004958	0.000680972	0.003344	0.519352	0.480648	0.984413	NA	NA	NA	1026	1001	0.005875	0.002542	1.16993e-07	0.019284
500,51	E2FAT	137	113	115	100	0.030251	0.024786	0.497886	0.030692	0.530459	0.469541	0.882303	NA	NA	NA	216	184	0.02926	0.00238	3.87063e-23	0.155446
500,51	E2F-varient_binding_site_motif	32	29	32	29	5.6e-05	0.025277	0.10019	-0.143752	0.538942	0.461058	0.995082	NA	NA	NA	61	108	0.018435	0.002943	0.0480364	0.091621
500,51	EveningElement_promoter_motif	709	625	656	580	0.009324	0.008793	0.318238	0.002948	0.516042	0.483958	0.582041	NA	NA	NA	998	1011	0.010876	0.002043	2.62678e-34	0.050539
500,51	GADOWNAT	1082	935	860	737	0.010167	0.007527	0.00205798	0.014236	0.496565	0.503435	0.00681411	NA	NA	NA	1001	1035	0.011234	0.001904	6.77043e-88	0.051813
500,51	Gap-box_motif	888	915	849	873	0.001793	0.000894	0.306258	0.005171	0.513736	0.486264	0.258989	NA	NA	NA	1004	1038	0.000625	0.003468	4.00364e-21	-0.016268
500,51	GAREAT	6745	6589	4929	4761	0.002902	0.003378	0.000810111	-0.002772	0.51882	0.48118	0.0302249	NA	NA	NA	954	982	0.004253	0.001941	2.46958e-14	0.013656
500,51	GATA_motif	44	35	39	34	-0.006652	0.0154	0.312344	-0.108895	0.491949	0.508051	0.582041	NA	NA	NA	74	87	0.000301	0.002028	0.450935	-0.009566
500,51	GATA_promoter_motif	23467	24637	8031	8653	0.003499	0.002556	1.67493e-33	0.005448	0.493603	0.506397	0.0908602	NA	NA	NA	961	995	0.001055	0.003486	1.13592e-10	-0.013991
500,51	GBOXLERBCS	334	303	274	246	0.009652	0.015906	0.000494172	-0.030387	0.505296	0.494704	0.666918	NA	NA	NA	571	547	0.014225	0.004994	0.00357582	0.04749
500,51	GCC-box_promoter_motif	773	703	650	628	0.00938	0.007119	0.0399178	0.012819	0.518348	0.481652	0.900348	NA	NA	NA	979	996	0.009077	0.002731	2.44167e-39	0.035866
500,51	Hexamer_promoter_motif	991	998	859	866	0.009136	0.013211	5.32752e-10	-0.02298	0.505743	0.494257	0.812327	NA	NA	NA	1000	977	0.01319	0.003257	4.63716e-61	0.056758
500,51	HY5AT	20	10	20	10	0.008532	0.023715	0.58789	-0.100609	0.494257	0.505743	0.258989	NA	NA	NA	30	81	0.029238	0.003893	0.0344946	0.144652
500,51	Ibox_promoter_motif	3870	4239	3118	3473	0.002044	0.002288	0.00510594	-0.001343	0.488516	0.511484	0.19041	NA	NA	NA	1040	1028	0.004209	0.004828	9.30618e-06	-0.003545
500,51	JASE1_motif_in_OPR1	14	11	14	11	-0.003684	0.006566	0.879079	-0.044305	0.506869	0.493131	0.900348	NA	NA	NA	25	91	-0.010343	0.003611	0.388106	-0.074304
500,51	L1-box_promoter_motif	1332	1414	1221	1283	0.002377	0.001608	0.0634824	0.004395	0.498346	0.501654	0.423582	NA	NA	NA	965	988	0.003185	0.002512	0.459476	0.003857
500,51	LEAFYATAG	785	863	744	816	0.002279	0.006602	3.48746e-13	-0.02425	0.509177	0.490823	0.0674874	NA	NA	NA	1006	980	0.004034	0.004996	2.59391e-06	-0.005431
500,51	LS7_promoter_motif	13	8	13	8	0.016092	0.036429	0.56859	-0.081374	0.524081	0.475919	0.812327	NA	NA	NA	21	122	0.003272	0.000217	0.860708	0.017782
500,51	LTRE_promoter_motif	454	421	432	403	0.00714	0.00576	0.430198	0.007713	0.528629	0.471371	0.844308	NA	NA	NA	846	859	0.007007	0.002494	1.16244e-07	0.025905
500,51	LTRECOREATCOR15	4527	4107	3382	3088	0.005104	0.005718	0.345958	-0.003518	0.521777	0.478223	0.891608	NA	NA	NA	955	1040	0.005614	0.003991	0.000107881	0.009562
500,51	M0005_1.01	550	475	467	435	0.012241	0.010629	0.206544	0.008976	0.518325	0.481675	0.559697	NA	NA	NA	924	904	0.011196	0.000448	8.90053e-84	0.059385
500,51	M0006_1.01	982	810	861	708	0.013535	0.012247	0.0024706	0.007253	0.528602	0.471398	0.317393	NA	NA	NA	1026	980	0.012992	0.002497	4.78464e-94	0.058887
500,51	M0007_1.01	12299	11798	5415	5151	0.005322	0.004358	1.07277e-24	0.005493	0.5	0.5	0.0174754	NA	NA	NA	1012	1058	0.004896	0.001711	0.00204909	0.017692
500,51	M0008_1.01	1820	1881	1641	1674	0.002846	0.004338	2.54853e-15	-0.008766	0.524552	0.475448	0.00258	NA	NA	NA	1065	1018	0.003838	0.003202	0.000315535	0.003715
500,51	M0009_1.01	8290	7771	4582	4293	0.005028	0.005608	0.0141532	-0.003296	0.503551	0.496449	0.0179892	NA	NA	NA	975	994	0.006446	0.001933	2.24338e-13	0.025789
500,51	M0011_1.01	316	317	188	197	0.0226	0.031677	0.000218439	-0.051125	0.517695	0.482305	0.668701	NA	NA	NA	484	505	0.025021	0.004877	9.08522e-57	0.112918
500,51	M0012_1.01	3790	3419	2516	2276	0.005991	0.007882	2.23038e-17	-0.010486	0.510592	0.489408	0.0830584	NA	NA	NA	1003	998	0.008734	0.002342	7.81922e-16	0.036851
500,51	M0013_1.01	2364	2367	2075	2063	0.002496	0.003977	1.43196e-14	-0.008638	0.526323	0.473677	0.00607749	NA	NA	NA	989	981	0.00251	0.002217	0.00553924	0.001728
500,51	M0014_1.01	5674	5121	3863	3433	0.004714	0.005525	1.49624e-05	-0.004589	0.519468	0.480532	0.476845	NA	NA	NA	963	998	0.005163	0.002244	1.27881e-16	0.016413
500,51	M0016_1.01	3081	2761	2563	2286	0.004835	0.004823	0.393548	6.9e-05	0.524754	0.475246	0.900348	NA	NA	NA	1008	995	0.004231	0.005155	0.651731	-0.005132
500,51	M0017_1.01	1835	1651	561	369	0.004575	0.011689	0.00864986	-0.041433	0.498247	0.501753	0.0137589	NA	NA	NA	981	1022	0.007493	0.002232	3.3454e-24	0.030005
500,51	M0018_1.01	1258	1084	1027	875	0.005091	0.007965	0.00104316	-0.0161	0.512366	0.487634	0.104622	NA	NA	NA	998	983	0.00676	0.001552	6.28482e-24	0.030658
500,51	M0019_1.01	6228	5627	4035	3651	0.004142	0.005531	8.16486e-17	-0.007884	0.519468	0.480532	0.476845	NA	NA	NA	986	998	0.003297	0.002063	6.82746e-05	0.007153
500,51	M0020_1.01	864	794	554	529	0.011133	0.009833	0.209229	0.007387	0.509155	0.490845	0.666918	NA	NA	NA	1008	997	0.008465	0.002239	7.60504e-16	0.035881
500,51	M0022_1.01	152	149	139	137	0.017077	0.025537	0.0964006	-0.046113	0.529254	0.470746	0.715657	NA	NA	NA	280	292	0.019206	0.000883	9.34154e-15	0.101834
500,51	M0023_1.01	6428	6004	3693	3430	0.005599	0.005582	0.0208774	9.3e-05	0.505296	0.494704	0.0739503	NA	NA	NA	1026	976	0.004713	0.002574	0.589461	0.012226
500,51	M0026_1.01	1871	1729	1624	1506	0.00639	0.005547	2.4823e-08	0.004824	0.519352	0.480648	1	NA	NA	NA	972	1001	0.00569	0.00198	2.78907e-09	0.021604
500,51	M0027_1.01	402	427	71	95	-0.00443	0.002399	0.217175	-0.038922	0.501753	0.498247	0.666918	NA	NA	NA	480	466	0.012634	0.005145	1.53278e-08	0.043616
500,51	M0028_1.01	4276	3780	2988	2613	0.003201	0.005066	3.14843e-28	-0.010471	0.522983	0.477017	0.423582	NA	NA	NA	980	1004	0.004485	0.001743	0.00196783	0.016332
500,51	M0030_1.01	229	175	218	172	0.013033	0.006222	0.0143893	0.038403	0.521124	0.478876	0.258989	NA	NA	NA	392	387	0.011132	0.004812	3.55428e-07	0.037142
500,51	M0031_1.01	2380	2168	2039	1851	0.005991	0.005585	1.77588e-08	0.002307	0.521124	0.478876	0.963185	NA	NA	NA	1010	988	0.006478	0.002496	1.17091e-17	0.023264
500,51	M0032_1.01	1590	1434	1423	1293	0.005905	0.00547	3.97327e-05	0.002472	0.521124	0.478876	0.882303	NA	NA	NA	974	979	0.00783	0.001802	1.50671e-31	0.03381
500,51	M0033_1.01	110	112	102	102	0.024386	0.029072	0.906459	-0.025746	0.527506	0.472494	0.666918	NA	NA	NA	207	211	0.025111	0.002484	3.35705e-15	0.126461
500,51	M0034_1.01	362	311	351	304	0.014554	0.013595	0.000460764	0.005375	0.525204	0.474796	0.812327	NA	NA	NA	656	712	0.014082	0.005482	7.8612e-20	0.048577
500,51	M0036_1.01	8114	7543	4797	4460	0.005157	0.005529	0.0047578	-0.002101	0.503551	0.496449	0.00607749	NA	NA	NA	998	1067	0.004262	0.002786	0.23379	0.008398
500,51	M0037_1.01	2330	2110	1525	1397	0.006064	0.009	2.25704e-12	-0.016378	0.510929	0.489071	0.258989	NA	NA	NA	1026	1011	0.007117	0.002588	2.61819e-09	0.025864
500,51	M0038_1.01	3067	2852	1858	1755	0.005017	0.006968	6.91626e-06	-0.010899	0.509177	0.490823	0.423582	NA	NA	NA	1006	991	0.006072	0.004388	0.366725	0.009625
500,51	M0040_1.01	59	57	56	54	0.046561	0.013595	0.00106311	0.218382	0.514471	0.485529	1	NA	NA	NA	111	83	0.032245	0.001051	4.32653e-09	0.189179
500,51	M0078_1.01	334	306	314	285	0.009867	0.009426	0.496877	0.002657	0.523549	0.476451	1	NA	NA	NA	616	629	0.00992	0.003811	2.6289e-13	0.036243
500,51	M0081_1.01	1480	1495	1354	1354	0.002558	0.004858	1.51009e-10	-0.013656	0.526121	0.473879	0.0203368	NA	NA	NA	990	1031	0.002808	0.001142	1.75832e-07	0.009742
500,51	M0146_1.01	359	358	236	234	0.004141	0.001477	0.0366893	0.016395	0.498138	0.501862	0.995082	NA	NA	NA	585	583	0.004206	0.00279	0.00851357	0.008655
500,51	M0147_1.01	1151	988	1064	918	0.006714	0.004596	1.02984e-07	0.012307	0.523433	0.476567	0.440475	NA	NA	NA	980	982	0.005588	0.001798	6.79883e-22	0.021946
500,51	M0149_1.01	1326	1362	838	873	0.005425	0.006543	4.91094e-05	-0.006125	0.507049	0.492951	0.423582	NA	NA	NA	1022	990	0.006635	0.004006	1.69046e-05	0.014784
500,51	M0150_1.01	25722	27244	7155	7600	0.003765	0.00281	7.67483e-11	0.005504	0.482305	0.517695	0.363735	NA	NA	NA	1010	986	0.001574	0.007281	5.95513e-31	-0.032839
500,51	M0152_1.01	9384	9541	3670	3699	0.002401	0.001578	9.46126e-37	0.004691	0.490823	0.509177	0.423582	NA	NA	NA	967	1005	0.004175	0.005098	0.757946	-0.005294
500,51	M0154_1.01	279	247	201	172	0.00816	0.006712	0.386826	0.00854	0.507425	0.492575	0.629971	NA	NA	NA	444	452	0.007547	0.00144	2.35888e-07	0.036311
500,51	M0156_1.01	2503	2364	1133	1037	0.004331	0.003079	0.05894	0.006818	0.507617	0.492383	0.668701	NA	NA	NA	974	1053	0.008322	0.00104	1.11711e-59	0.040576
500,51	M0157_1.01	985	937	631	589	0.006219	0.004743	0.669743	0.008525	0.507072	0.492928	0.891608	NA	NA	NA	1018	995	0.005664	0.003466	2.43582e-11	0.012709
500,51	M0161_1.01	1350	1400	668	711	0.004515	0.006241	0.65466	-0.009108	0.5	0.5	0.666918	NA	NA	NA	983	1008	0.006244	0.001681	1.29292e-07	0.025362
500,51	M0162_1.01	4402	4317	534	479	0.003956	0.006146	0.11105	-0.012202	0.504089	0.495911	0.995082	NA	NA	NA	1029	1027	0.003981	0.004495	0.32458	-0.002863
500,51	M0252_1.01	1870	1765	1168	1072	0.005697	0.00348	1.38513e-15	0.012448	0.489818	0.510182	0.0326776	NA	NA	NA	1002	1046	0.00792	0.001738	2.08993e-47	0.035376
500,51	M0253_1.01	2434	2393	494	460	0.005605	0.005113	0.192375	0.002903	0.505296	0.494704	0.995082	NA	NA	NA	1014	948	0.008606	0.003574	2.34639e-21	0.028286
500,51	M0255_1.01	365	359	252	246	0.003518	0.010784	0.0127615	-0.041936	0.50797	0.49203	0.984413	NA	NA	NA	605	548	0.004567	0.002665	0.0431998	0.010796
500,51	M0256_1.01	166	157	155	142	0.005694	0.00326	0.30332	0.014237	0.491477	0.508523	0.731581	NA	NA	NA	308	307	0.00566	0.001421	0.0787564	0.024284
500,51	M0257_1.01	1631	1512	589	477	0.010947	0.008282	0.000114177	0.014867	0.5	0.5	0.173133	NA	NA	NA	1008	1026	0.011651	0.001787	1.04976e-61	0.05266
500,51	M0261_1.01	412	408	164	157	0.001735	0.011028	0.0317332	-0.054107	0.503881	0.496119	1	NA	NA	NA	559	536	0.006213	0.004385	0.24941	0.010654
500,51	M0264_1.01	2618	2717	1312	1396	0.003907	0.00456	2.43206e-05	-0.003665	0.509155	0.490845	0.0652016	NA	NA	NA	1041	993	0.006028	0.002817	0.0107228	0.017836
500,51	M0266_1.01	1664	1544	1318	1220	0.002562	0.004001	0.0129522	-0.008165	0.510858	0.489142	0.681199	NA	NA	NA	964	987	0.003519	0.002147	3.45447e-05	0.0077
500,51	M0267_1.01	1824	1745	1468	1401	0.002755	0.002971	0.49923	-0.001207	0.509407	0.490593	0.984413	NA	NA	NA	984	1006	0.003477	0.003176	0.033345	0.001754
500,51	M0268_1.01	2348	2207	1370	1249	0.004151	0.003023	0.0532632	0.006137	0.514471	0.485529	0.995082	NA	NA	NA	961	978	0.005192	0.001935	2.18992e-13	0.018169
500,51	M0269_1.01	3695	3577	2814	2694	0.002529	0.003776	3.11958e-10	-0.007113	0.505649	0.494351	0.900348	NA	NA	NA	983	1024	0.001893	0.003785	2.14853e-11	-0.010986
500,51	M0353_1.01	6228	5545	4565	4107	0.002282	0.004075	1.18274e-46	-0.010351	0.515921	0.484079	0.0434263	NA	NA	NA	1024	974	0.00299	0.003431	0.452216	-0.002522
500,51	M0516_1.01	7326	7373	3576	3655	0.002688	0.001942	3.99201e-13	0.004273	0.489795	0.510205	0.180333	NA	NA	NA	1014	1026	0.004042	0.002948	4.34013e-05	0.006227
500,51	M0517_1.01	5243	5376	3344	3465	0.0035	0.002564	2.57832e-07	0.00539	0.488021	0.511979	0.552636	NA	NA	NA	1020	995	0.002395	0.003909	0.170585	-0.008633
500,51	M0518_1.01	19699	16506	8223	6703	0.002602	0.002742	5.99277e-15	-0.000808	0.525883	0.474117	3.34858e-10	NA	NA	NA	1006	981	0.002782	0.005631	1.6144e-06	-0.016886
500,51	M0525_1.01	24532	24895	4397	4436	0.004111	0.002328	1.24315e-28	0.010333	0.494136	0.505864	0.666918	NA	NA	NA	1011	969	0.003604	0.00241	0.375117	0.0068
500,51	M0526_1.01	3257	3163	2717	2676	0.002107	0.001354	6.10097e-09	0.004276	0.48739	0.51261	0.0179892	NA	NA	NA	1052	1034	0.002998	0.002867	0.0195251	0.000746
500,51	M0571_1.01	16424	15953	7350	7080	0.003356	0.002731	5.2466e-10	0.003632	0.497778	0.502222	0.0104621	NA	NA	NA	1008	1006	0.001892	0.006088	6.94913e-21	-0.024077
500,51	M0576_1.01	37173	36559	7612	7289	0.00301	0.002884	6.03515e-05	0.00072	0.497598	0.502402	0.00681411	NA	NA	NA	998	1046	0.002217	0.002494	0.0001827	-0.001598
500,51	M0578_1.01	30375	29810	8073	7826	0.003279	0.003024	0.791092	0.00147	0.495823	0.504177	0.000886645	NA	NA	NA	998	996	0.003836	0.002031	0.000407483	0.010342
500,51	M0580_1.01	856	888	721	765	0.004169	0.001376	0.35539	0.015543	0.496032	0.503968	0.893273	NA	NA	NA	1013	1022	0.002492	0.00257	0.00177539	-0.000445
500,51	M0581_1.01	4102	4112	2156	2183	0.003753	0.001812	2.83774e-23	0.011047	0.501659	0.498341	0.900348	NA	NA	NA	980	978	0.002923	0.003238	0.0503514	-0.001799
500,51	M0679_1.01	181	207	174	199	0.014616	0.003748	0.00029687	0.05797	0.51261	0.48739	0.258989	NA	NA	NA	378	377	0.008856	0.001612	0.0226765	0.041327
500,51	M0680_1.01	635	587	598	555	0.006961	0.006294	0.54138	0.003789	0.510952	0.489048	0.834186	NA	NA	NA	990	1003	0.008087	0.001859	3.40264e-31	0.034827
500,51	M0682_1.01	35172	34914	1924	1789	0.002798	0.003936	1.45109e-09	-0.006457	0.501775	0.498225	1	NA	NA	NA	1044	1012	0.002734	0.001968	0.943928	0.00431
500,51	M0737_1.01	623	676	566	617	0.007968	0.003833	0.000111021	0.023736	0.483425	0.516575	0.975263	NA	NA	NA	1002	1000	0.005596	0.003128	9.43122e-06	0.014361
500,51	M0758_1.01	4262	4349	2954	3053	0.001987	0.001834	0.0472869	0.000886	0.499669	0.500331	0.682256	NA	NA	NA	992	1005	0.00187	0.002761	0.460002	-0.00516
500,51	M0759_1.01	42446	42759	4809	4630	0.003722	0.003884	0.0543735	-0.00094	0.496565	0.503435	0.666918	NA	NA	NA	1045	930	0.003365	0.011066	1.81782e-52	-0.045169
500,51	M0760_1.01	17436	18276	5809	6263	0.002167	0.003183	9.61598e-96	-0.005789	0.496565	0.503435	0.0197369	NA	NA	NA	953	1050	0.003582	0.00549	0.596584	-0.010947
500,51	M0761_1.01	55770	57324	4863	4966	0.005738	0.005633	0.00094431	0.000608	0.492477	0.507523	0.893005	NA	NA	NA	1053	937	0.002792	0.010378	5.52434e-51	-0.043753
500,51	M0762_1.01	3577	3575	2928	3002	0.004011	0.001993	1.26087e-32	0.011599	0.476567	0.523433	0.00258	NA	NA	NA	959	1047	0.002602	0.002716	0.132357	-0.000649
500,51	M0764_1.01	8892	9167	5796	6003	0.003542	0.002536	9.01149e-40	0.005741	0.483282	0.516718	0.102584	NA	NA	NA	995	983	0.002713	0.003392	0.444958	-0.003884
500,51	M0766_1.01	3288	3387	2269	2354	0.001362	0.0017	3.82079e-06	-0.001968	0.500447	0.499553	0.476845	NA	NA	NA	1018	1001	0.001441	0.003357	1.75173e-06	-0.011066
500,51	M0767_1.01	2227	2295	1955	2011	0.002471	0.002945	4.22755e-05	-0.002701	0.49203	0.50797	1	NA	NA	NA	949	993	0.002773	0.003913	3.64324e-06	-0.006464
500,51	M0769_1.01	1149	1065	1082	1022	0.00165	0.004191	6.87407e-10	-0.014606	0.478876	0.521124	0.00478051	NA	NA	NA	988	1010	0.001854	0.002061	0.948925	-0.00118
500,51	M0770_1.01	4672	5064	3402	3772	0.002909	0.003689	6.98322e-29	-0.004426	0.49405	0.50595	0.0478316	NA	NA	NA	1025	971	0.0048	0.002604	5.09494e-08	0.01272
500,51	M1180_1.01	1413	1406	1236	1244	0.003482	0.002812	0.0689507	0.003774	0.481652	0.518348	0.180333	NA	NA	NA	1020	965	0.00145	0.003181	7.28137e-07	-0.009843
500,51	M1182_1.01	467	494	455	480	0.006258	0.004467	0.694251	0.010329	0.493603	0.506397	0.891608	NA	NA	NA	939	995	0.005039	0.002251	1.71627e-07	0.015828
500,51	M1217_1.01	3054	3090	2585	2622	0.00285	0.004233	7.83442e-23	-0.007926	0.499346	0.500654	0.931034	NA	NA	NA	1025	1014	0.004938	0.003189	0.0375817	0.010131
500,51	M1218_1.01	590	560	564	532	0.008357	0.006221	0.0593755	0.012807	0.481652	0.518348	0.168134	NA	NA	NA	1011	1009	0.007631	0.001745	9.53408e-28	0.035062
500,51	M1219_1.01	8583	8323	5586	5404	0.002135	0.002278	0.871599	-0.000828	0.508523	0.491477	0.984413	NA	NA	NA	966	1036	0.003192	0.005152	2.01882e-06	-0.011445
500,51	M1220_1.01	13877	14523	7325	7674	0.002995	0.001823	6.25544e-89	0.006656	0.494724	0.505276	0.185939	NA	NA	NA	991	949	0.003619	0.004317	0.271584	-0.004085
500,51	M1221_1.01	169	200	163	193	0.00206	0.020904	1.19847e-08	-0.104822	0.459289	0.540711	1	NA	NA	NA	358	365	0.009028	0.001881	2.33987e-06	0.040075
500,51	M1222_1.01	11800	11642	6823	6609	0.002711	0.003607	2.69121e-56	-0.005139	0.501753	0.498247	0.882303	NA	NA	NA	1106	1021	0.003712	0.002678	0.000232598	0.005898
500,51	M1224_1.01	581	590	499	501	0.004782	0.001414	7.55777e-07	0.019688	0.494911	0.505089	1	NA	NA	NA	998	992	0.003021	0.001893	0.000196905	0.006506
500,51	M1225_1.01	14695	14306	7535	7118	0.002393	0.003988	5.22015e-145	-0.00915	0.503528	0.496472	0.601805	NA	NA	NA	973	989	0.00259	0.001779	0.12245	0.004577
500,51	M1226_1.01	27045	26277	7585	7404	0.002703	0.003321	3.711e-30	-0.003523	0.505066	0.494934	0.661297	NA	NA	NA	953	1000	0.002945	0.002918	0.959613	0.000159
500,51	M1232_1.01	3410	3564	2379	2488	0.003342	0.002975	0.000692773	0.002138	0.492922	0.507078	0.812327	NA	NA	NA	1005	1023	0.003689	0.005009	0.00589192	-0.007744
500,51	M1233_1.01	1919	1917	1746	1711	0.003575	0.001954	9.10519e-31	0.009445	0.496652	0.503348	0.893005	NA	NA	NA	986	998	0.002247	0.002501	0.0790562	-0.00149
500,51	M1235_1.01	464	459	447	443	0.005472	0.001781	0.000703021	0.021871	0.505743	0.494257	0.995082	NA	NA	NA	897	909	0.003404	0.002315	0.000321529	0.00636
500,51	M1237_1.01	1268	1441	1160	1298	0.002538	0.004224	0.373938	-0.009457	0.464349	0.535651	0.901116	NA	NA	NA	948	1032	0.004105	0.001929	0.550705	0.012473
500,51	M1238_1.01	678	572	647	545	0.003999	0.003417	1.27664e-09	0.002971	0.522425	0.477575	0.423582	NA	NA	NA	966	1001	0.00349	0.002403	0.009055	0.005776
500,51	M1239_1.01	4322	4383	3467	3464	0.003605	0.004242	2.61462e-05	-0.003707	0.498311	0.501689	0.938152	NA	NA	NA	976	1006	0.003994	0.002803	0.274666	0.006813
500,51	M1246_1.01	3432	3341	2865	2825	0.002305	0.003421	1.71399e-09	-0.006297	0.50971	0.49029	0.882303	NA	NA	NA	975	951	0.002311	0.002458	0.775497	-0.000847
500,51	M1247_1.01	2174	1943	1960	1756	0.00211	0.001224	1.60787e-08	0.00517	0.510831	0.489169	0.157902	NA	NA	NA	1048	972	0.001762	0.003675	0.0761636	-0.010907
500,51	M1248_1.01	4752	5175	3468	3789	0.006023	0.005516	2.40397e-17	0.003041	0.47767	0.52233	0.984413	NA	NA	NA	1030	1028	0.004244	0.002847	0.000274891	0.008188
500,51	M1302_1.01	1147	1124	998	981	0.002386	0.001459	4.89522e-06	0.005235	0.487736	0.512264	0.317393	NA	NA	NA	980	997	0.00238	0.001646	0.120993	0.004122
500,51	M1304_1.01	851	795	520	466	0.003511	0.001046	8.2511e-05	0.01417	0.499346	0.500654	0.418465	NA	NA	NA	1008	1005	0.002254	0.003765	0.026492	-0.008682
500,51	M1305_1.01	249	216	242	212	0.003547	0.003329	0.164047	0.001252	0.509177	0.490823	0.585599	NA	NA	NA	457	410	0.002882	0.002275	0.320371	0.003482
500,51	M1306_1.01	6439	6488	4705	4763	0.003188	0.002154	3.11474e-24	0.006053	0.481424	0.518576	0.00478051	NA	NA	NA	1014	1066	0.002398	0.003485	0.000549538	-0.006344
500,51	M1307_1.01	385	387	379	383	0.002223	0.004581	0.0321258	-0.014169	0.480527	0.519473	0.647598	NA	NA	NA	765	765	0.002972	0.002739	0.00987175	0.001388
500,51	M1308_1.01	1557	1631	1150	1231	0.003331	0.002905	0.00943498	0.002468	0.488389	0.511611	1	NA	NA	NA	1001	1018	0.003627	0.001992	1.51594e-18	0.009414
500,51	M1309_1.01	9057	9195	5601	5665	0.003058	0.001839	4.46143e-47	0.006964	0.492477	0.507523	0.647598	NA	NA	NA	987	999	0.002174	0.003495	0.00131567	-0.007728
500,51	M1439_1.01	414	436	381	405	0.007924	0.002707	0.00387454	0.029664	0.483425	0.516575	0.984413	NA	NA	NA	810	823	0.005935	0.002629	5.87274e-11	0.018885
500,51	M1443_1.01	3542	3863	2172	2343	0.003024	0.001629	1.92652e-18	0.007966	0.489048	0.510952	0.258989	NA	NA	NA	983	984	0.002238	0.001125	1.76239e-05	0.006298
500,51	M1444_1.01	8539	8993	4404	4633	0.002721	0.001962	1.76382e-09	0.004276	0.491153	0.508847	0.601805	NA	NA	NA	999	1016	0.003101	0.003006	0.906736	0.000542
500,51	M1494_1.01	140	154	111	125	0.002019	0.007786	0.293523	-0.033799	0.492928	0.507072	0.87599	NA	NA	NA	265	296	0.005564	0.002866	0.133014	0.015218
500,51	M1515_1.01	549	521	512	486	0.005656	0.007314	0.00308366	-0.008765	0.516129	0.483871	0.984413	NA	NA	NA	1004	1000	0.006484	0.001297	2.81219e-06	0.028186
500,51	M1516_1.01	42	51	42	51	0.031777	0.010668	0.703515	0.109364	0.506869	0.493131	0.636272	NA	NA	NA	93	118	0.019217	-0.001405	0.000177091	0.113008
500,51	M1517_1.01	80	80	72	71	0.021078	0.008997	0.667709	0.065125	0.521777	0.478223	0.853344	NA	NA	NA	150	147	0.011678	0.004663	0.166103	0.038019
500,51	M1519_1.01	210	176	198	165	0.0133	0.005865	0.0816101	0.038818	0.523527	0.476473	0.741228	NA	NA	NA	371	367	0.009169	0.00336	0.00577333	0.031718
500,51	M1520_1.01	185	149	182	145	0.010846	0.008357	0.127678	0.014166	0.498346	0.501654	0.19041	NA	NA	NA	329	312	0.012165	0.004865	0.0295549	0.041665
500,51	M1549_1.01	3664	3753	2970	3037	0.003866	0.002626	1.69569e-09	0.007137	0.494257	0.505743	1	NA	NA	NA	1035	1037	0.002341	0.003566	0.555524	-0.006902
500,51	M1551_1.01	16019	16107	7403	7587	0.002873	0.002354	8.75433e-08	0.002997	0.499346	0.500654	0.975263	NA	NA	NA	984	986	0.002213	0.003623	0.00990903	-0.008058
500,51	M1554_1.01	1321	1272	1202	1144	0.003607	0.003809	0.301504	-0.001169	0.500207	0.499793	0.668701	NA	NA	NA	1064	959	0.004858	0.002273	1.70417e-08	0.015221
500,51	M1555_1.01	2977	2696	2467	2210	0.003249	0.003532	0.00828782	-0.001634	0.508731	0.491269	0.104622	NA	NA	NA	992	1017	0.004927	0.00323	2.02542e-07	0.009798
500,51	M1559_1.01	414	386	388	361	0.018595	0.010946	8.68874e-07	0.042009	0.502781	0.497219	0.715657	NA	NA	NA	760	789	0.015235	0.002917	1.64252e-70	0.068089
500,51	M1561_1.01	999	929	918	844	0.017317	0.009671	5.56382e-32	0.041727	0.506662	0.493338	0.647598	NA	NA	NA	1022	1001	0.0132	0.002572	4.48843e-102	0.059785
500,51	M1563_1.01	13685	13486	7103	6977	0.002311	0.002677	5.92408e-33	-0.002095	0.503435	0.496565	1	NA	NA	NA	1016	983	0.000929	0.005475	6.94516e-21	-0.026663
500,51	M1565_1.01	2155	1969	1866	1682	0.004102	0.004193	0.0739661	-0.000526	0.504642	0.495358	0.133385	NA	NA	NA	1039	993	0.007703	0.003224	2.37512e-26	0.025955
500,51	M1566_1.01	6296	5930	4430	4161	0.003746	0.002827	1.97161e-10	0.005235	0.508077	0.491923	0.365022	NA	NA	NA	1004	970	0.00242	0.003407	0.102752	-0.005593
500,51	M1567_1.01	2036	1811	1763	1549	0.009728	0.005752	2.42185e-35	0.022534	0.511957	0.488043	0.166223	NA	NA	NA	1040	1037	0.010069	0.003103	7.73093e-61	0.039575
500,51	M1568_1.01	8618	8424	5435	5338	0.002976	0.002783	0.0201602	0.001106	0.504556	0.495444	0.962356	NA	NA	NA	994	976	0.002566	0.004646	0.000614175	-0.011876
500,51	M1569_1.01	24008	23947	8108	8198	0.002986	0.003152	2.21007e-29	-0.000959	0.499977	0.500023	0.962356	NA	NA	NA	1029	1014	0.00125	0.005543	1.81011e-06	-0.024211
500,51	M1571_1.01	4060	3780	3183	2959	0.003172	0.003211	0.0273354	-0.000225	0.506324	0.493676	0.19041	NA	NA	NA	987	971	0.003018	0.005801	2.61845e-10	-0.016402
500,51	M1710_1.01	13	28	11	26	-0.004016	-0.003538	0.919476	-0.003123	0.5	0.5	0.157902	NA	NA	NA	39	111	0.008823	-0.002669	0.106752	0.057186
500,51	M1712_1.01	4708	4478	3329	3115	0.003751	0.001766	1.3269e-54	0.011423	0.505188	0.494812	0.423582	NA	NA	NA	975	1025	0.002915	0.005102	0.00062136	-0.012813
500,51	M1802_1.01	40	38	40	38	-0.00448	0.012132	0.418171	-0.087113	0.507011	0.492989	1	NA	NA	NA	78	114	0.006228	0.006545	0.540447	-0.001802
500,51	M1811_1.01	21444	20240	8108	7567	0.002648	0.003476	4.0076e-41	-0.004746	0.50861	0.49139	0.106951	NA	NA	NA	985	969	0.004867	0.002794	2.93294e-11	0.011795
500,51	M2211_1.01	217	181	210	175	0.003145	0.002126	0.286434	0.00578	0.528089	0.471911	0.812327	NA	NA	NA	387	366	0.002911	0.002655	0.368807	0.001458
500,51	M2212_1.01	577	647	448	522	0.01084	0.014021	0.00668168	-0.01743	0.497148	0.502852	0.258989	NA	NA	NA	978	1000	0.011404	0.005221	6.33683e-30	0.034314
500,51	M2213_1.01	1148	1051	768	667	0.006208	0.008118	2.04641e-09	-0.010098	0.505259	0.494741	0.349096	NA	NA	NA	1014	1024	0.010299	0.002489	7.31848e-34	0.042281
500,51	M2215_1.01	391	424	334	364	0.008778	0.013353	0.0469694	-0.023946	0.495795	0.504205	0.668701	NA	NA	NA	747	765	0.011327	0.003151	5.52456e-36	0.044063
500,51	M2216_1.01	139	146	136	144	0.010729	0.004503	0.0313006	0.036982	0.51557	0.48443	0.680119	NA	NA	NA	281	271	0.008662	0.001113	2.40139e-05	0.044546
500,51	M2217_1.01	1292	1143	1159	1012	0.002881	0.005589	1.06448e-16	-0.015593	0.52165	0.47835	0.682256	NA	NA	NA	1038	965	0.003473	0.003325	0.505974	0.000863
500,51	M2219_1.01	80	72	78	70	-0.002396	0.004109	0.0529208	-0.037005	0.530304	0.469696	1	NA	NA	NA	148	155	0.001665	0.000457	0.732268	0.006871
500,51	M2220_1.01	130	107	117	99	0.018713	0.019593	0.783983	-0.005182	0.520121	0.479879	0.695211	NA	NA	NA	223	209	0.017466	0.004331	2.4378e-10	0.075268
500,51	M2221_1.01	62	38	62	38	-0.00032	0.003804	0.526552	-0.024666	0.524096	0.475904	0.233254	NA	NA	NA	100	95	0.003908	-0.000186	0.359209	0.024038
500,51	M2222_1.01	177	144	174	140	-0.000931	0.005659	0.00228743	-0.037838	0.529207	0.470793	0.731581	NA	NA	NA	316	319	0.001437	0.000888	0.330019	0.003069
500,51	M2223_1.01	596	594	409	410	0.008154	0.007773	0.00857452	0.001935	0.503874	0.496126	0.984413	NA	NA	NA	983	989	0.008351	0.003149	9.571e-09	0.027154
500,51	M2224_1.01	1100	1079	639	629	0.00732	0.0056	0.0724462	0.009085	0.498247	0.501753	0.834186	NA	NA	NA	987	1032	0.005828	0.002682	0.000252642	0.017535
500,51	M2225_1.01	1417	1334	973	908	0.004304	0.002954	5.9275e-17	0.007388	0.509177	0.490823	0.834186	NA	NA	NA	1026	995	0.002215	0.003971	1.57377e-08	-0.009884
500,51	M2226_1.01	383	311	376	305	0.002017	0.003174	0.0211016	-0.00702	0.525676	0.474324	0.424151	NA	NA	NA	684	668	0.002699	0.003197	0.0211392	-0.003041
500,51	M2227_1.01	540	548	289	292	0.002677	0.002235	0.939569	0.002634	0.499346	0.500654	0.984413	NA	NA	NA	828	808	0.00256	0.001504	0.0193784	0.006191
500,51	M2230_1.01	349	317	313	296	0.012023	0.017637	0.000861821	-0.03142	0.522983	0.477017	1	NA	NA	NA	619	628	0.013767	0.003305	5.08276e-27	0.058677
500,51	M2232_1.01	295	263	217	181	0.014738	0.021079	0.00795101	-0.038975	0.510929	0.489071	0.715657	NA	NA	NA	468	456	0.014885	0.002615	1.84567e-37	0.073178
500,51	M2235_1.01	255	220	253	216	0.004841	0.002805	0.0710216	0.011785	0.514362	0.485638	0.666918	NA	NA	NA	470	463	0.003687	0.000243	0.0190159	0.019735
500,51	M2238_1.01	115	123	112	119	-6.1e-05	-0.001091	0.707214	0.006025	0.480225	0.519775	1	NA	NA	NA	233	236	0.000905	0.004832	0.0834026	-0.023076
500,51	M2240_1.01	414	521	333	420	0.002321	-0.000579	0.00269771	0.016631	0.483756	0.516244	0.0954903	NA	NA	NA	824	876	0.000763	0.00483	2.30785e-09	-0.023521
500,51	M2243_1.01	5	6	5	6	0.083977	0.040536	0.562188	0.23603	0.486738	0.513262	1	NA	NA	NA	11	86	0.011109	0.008941	0.946415	0.012758
500,51	M2244_1.01	2948	2807	2281	2163	0.002279	0.00232	0.374224	-0.000246	0.512073	0.487927	1	NA	NA	NA	976	963	0.002635	0.002446	1.47363e-05	0.001109
500,51	M2247_1.01	74	78	66	69	0.004706	0.005113	0.465307	-0.002567	0.510205	0.489795	0.84597	NA	NA	NA	142	142	0.007286	0.006701	0.146165	0.003517
500,51	M2248_1.01	82	81	40	39	-0.002033	0.009208	0.599654	-0.054145	0.496449	0.503551	0.995082	NA	NA	NA	120	130	0.006672	0.005376	0.583469	0.007116
500,51	M2249_1.01	171	160	160	149	0.006219	0.005161	0.808098	0.005767	0.48583	0.51417	0.593592	NA	NA	NA	319	318	0.007737	0.00129	0.000454501	0.035794
500,51	M2250_1.01	73	96	68	89	0.017286	0.004315	0.137796	0.071905	0.501704	0.498296	0.258989	NA	NA	NA	162	163	0.010515	0.012469	0.0483588	-0.011246
500,51	M2251_1.01	536	433	491	390	0.004748	0.002947	0.318855	0.009921	0.514384	0.485616	0.104622	NA	NA	NA	914	905	0.004587	0.00139	3.19626e-06	0.017923
500,51	M2252_1.01	32	17	30	17	0.001575	0.014802	0.962583	-0.087219	0.504887	0.495113	0.194473	NA	NA	NA	47	109	0.016098	0.006281	0.775269	0.058829
500,51	M2476_1.01	35	50	33	48	-0.001329	-0.00521	0.736619	0.023563	0.496565	0.503435	0.365022	NA	NA	NA	83	110	-0.000705	-0.000661	0.653719	-0.000261
500,51	M2489_1.01	536	461	468	400	0.003861	0.003872	0.449103	-6.5e-05	0.511934	0.488066	0.324957	NA	NA	NA	922	938	0.003191	0.003937	0.520283	-0.004403
500,51	M2490_1.01	180	149	153	119	0.003316	0.008519	0.231821	-0.032118	0.505089	0.494911	0.381714	NA	NA	NA	297	276	0.00507	0.010642	0.188171	-0.032512
500,51	M2531_1.01	132	113	132	113	0.002914	0.004813	0.688133	-0.011295	0.515015	0.484985	0.788799	NA	NA	NA	245	229	0.004065	0.003284	0.595125	0.004597
500,51	M2532_1.01	362	356	179	171	0.009082	-0.000243	1.1374e-05	0.050074	0.501753	0.498247	0.995082	NA	NA	NA	529	484	0.004099	0.002967	0.50512	0.00636
500,51	M2569_1.01	53	39	51	38	0.00482	-0.004726	0.564122	0.056675	0.490823	0.509177	0.347152	NA	NA	NA	90	92	0.000718	0.004982	0.234947	-0.025073
500,51	M2733_1.01	31	35	28	32	0.016749	-0.007148	0.235155	0.11626	0.503476	0.496524	0.882303	NA	NA	NA	62	119	0.007118	0.000647	0.573256	0.035459
500,51	M2736_1.01	1090	1076	1014	999	0.005292	0.003229	0.000114795	0.011995	0.476675	0.523325	0.102421	NA	NA	NA	1018	993	0.004041	0.003766	0.870384	0.001586
500,51	M2737_1.01	768	732	705	668	0.008994	0.010342	0.0173581	-0.008016	0.517811	0.482189	0.893005	NA	NA	NA	966	1005	0.009742	0.00246	7.65875e-55	0.042098
500,51	MYB_binding_site_promoter	3246	2650	2725	2219	0.002774	0.004405	1.71617e-27	-0.009299	0.544876	0.455124	0.685454	NA	NA	NA	1029	1007	0.002533	0.002164	0.168361	0.002132
500,51	MYB1_binding_site_motif	525	434	503	418	0.004832	0.002525	0.0436358	0.013012	0.54191	0.45809	0.941479	NA	NA	NA	927	958	0.003838	0.003627	0.667793	0.001179
500,51	MYB1AT	16554	15168	8105	7206	0.002839	0.003509	5.79264e-20	-0.003888	0.528629	0.471371	0.104622	NA	NA	NA	1041	1035	0.003035	0.002775	0.000603565	0.001473
500,51	MYB1LEPR	1447	1528	1329	1387	0.004281	0.002651	2.20988e-06	0.009359	0.471371	0.528629	0.317393	NA	NA	NA	979	1041	0.003197	0.002021	0.0301736	0.006788
500,51	MYB2_binding_site_motif	148	134	146	132	-0.000648	0.002649	0.014399	-0.018901	0.493131	0.506869	0.647598	NA	NA	NA	279	268	0.001983	0.000592	0.716074	0.007939
500,51	MYB2AT	2730	2694	2321	2317	0.003207	0.003054	0.00477218	0.000883	0.5	0.5	0.887108	NA	NA	NA	973	957	0.00164	0.004605	2.96458e-12	-0.017035
500,51	MYB3_binding_site_motif	470	398	448	385	0.0029	0.003891	0.493987	-0.005619	0.525204	0.474796	0.666918	NA	NA	NA	841	865	0.003802	0.001469	3.16897e-06	0.013052
500,51	MYB4_binding_site_motif	11695	10692	7179	6460	0.002244	0.004218	1.61391e-173	-0.011423	0.535758	0.464242	0.00258	NA	NA	NA	1029	1064	0.003558	0.002763	0.351033	0.004715
500,51	MYCATERD1	3617	3830	2703	2916	0.001673	0.002552	9.40881e-29	-0.00495	0.48739	0.51261	0.962356	NA	NA	NA	1015	1027	0.001765	0.002766	0.0503653	-0.005844
500,51	Nonamer_promoter_motif	28	29	28	29	0.044955	-0.007336	0.181805	0.258447	0.497692	0.502308	1	NA	NA	NA	57	129	0.009452	0.003099	0.581202	0.034002
500,51	OBP-1,4,5_BS_in_GST6	7	11	7	11	0.089283	-0.004935	0.23039	0.487404	0.489697	0.510303	0.788799	NA	NA	NA	18	104	0.006044	-5.6e-05	0.548897	0.03811
500,51	octamer_promoter_motif	51	37	48	32	-0.002746	0.040058	0.00488568	-0.21078	0.5	0.5	0.423582	NA	NA	NA	82	114	0.015816	-0.001095	0.510059	0.088246
500,51	RAV1-A_binding_site_motif	21734	21077	8746	8109	0.002213	0.004153	3.09435e-225	-0.01119	0.528629	0.471371	5.31346e-16	NA	NA	NA	1063	1040	0.003283	0.002582	0.016615	0.004034
500,51	RAV1-B_binding_site_motif	1058	926	980	840	0.006295	0.005989	0.731306	0.001761	0.518348	0.481652	0.449707	NA	NA	NA	957	1007	0.005017	0.002463	5.28132e-06	0.01474
500,51	SBOXATRBCS	159	120	159	119	0.003689	0.014172	0.0324249	-0.068573	0.549166	0.450834	0.812327	NA	NA	NA	278	228	0.00887	0.003874	0.00249875	0.031286
500,51	SBP-box_promoter_motif	175	162	165	158	0.00071	-4.7e-05	0.0650398	0.00431	0.51261	0.48739	0.984413	NA	NA	NA	326	329	7.5e-05	0.005759	0.000168837	-0.032662
500,51	SORLIP1	1759	1662	1576	1451	0.001274	0.002746	0.000364388	-0.008083	0.525204	0.474796	0.476845	NA	NA	NA	938	997	0.001376	0.002474	1.427e-09	-0.006124
500,51	SORLIP2	5335	5481	2502	2593	0.017056	0.014554	1.7802e-53	0.013151	0.490823	0.509177	0.882303	NA	NA	NA	998	980	0.015907	0.002173	1.14438e-68	0.075117
500,51	SORLIP3	52	45	52	45	0.056202	0.001109	0.00074656	0.29058	0.503435	0.496565	0.834186	NA	NA	NA	97	99	0.022392	0.006249	0.102684	0.091384
500,51	SORLIP4	28	33	28	33	-0.006225	-0.007031	0.814852	0.005201	0.459939	0.540061	1	NA	NA	NA	61	89	-0.00591	-0.003276	0.324935	-0.015447
500,51	SORLIP5	651	791	629	751	0.005631	0.005363	0.903676	0.001502	0.466772	0.533228	0.559697	NA	NA	NA	985	1008	0.006538	0.002921	3.14343e-08	0.020461
500,51	SORLREP1	100	79	97	77	0.010037	0.003814	0.180924	0.033977	0.489697	0.510303	0.258989	NA	NA	NA	176	159	0.002656	-0.000496	0.000656138	0.01698
500,51	SORLREP2	146	150	145	149	0.003707	0.001732	0.807345	0.011947	0.510303	0.489697	0.843999	NA	NA	NA	295	286	0.003738	0.003905	0.906025	-0.001024
500,51	SORLREP3	845	830	753	735	0.002987	0.000835	0.0210291	0.01285	0.483958	0.516042	0.312886	NA	NA	NA	1020	1022	0.002239	0.00405	0.53863	-0.010754
500,51	SORLREP4	115	94	114	94	0.001849	0.000576	0.444645	0.007196	0.520653	0.479347	0.704877	NA	NA	NA	208	202	0.001956	0.001455	0.564756	0.002954
500,51	SORLREP5	16	16	16	16	0.012266	0.040951	0.341846	-0.176616	0.493131	0.506869	1	NA	NA	NA	32	96	-0.00144	-0.000812	0.927483	-0.003695
500,51	SV40_core_promoter_motif	1619	1752	1479	1611	0.001703	0.00297	7.59491e-14	-0.00732	0.461703	0.538297	0.163594	NA	NA	NA	980	999	0.002462	0.002391	0.823412	0.000404
500,51	TATA-box_motif	20382	18147	7122	5989	0.002523	0.003111	1.15478e-08	-0.003441	0.506869	0.493131	5.31346e-16	NA	NA	NA	1028	1002	0.002945	0.003549	0.931362	-0.003449
500,51	T-box_promoter_motif	6276	6434	4577	4657	0.002898	0.002519	6.85506e-22	0.002187	0.493131	0.506869	0.995082	NA	NA	NA	999	1022	0.001784	0.002274	0.857268	-0.002856
500,51	TELO-box_promoter_motif	908	846	763	717	0.023454	0.019709	0.1071	0.022315	0.54118	0.45882	0.207364	NA	NA	NA	1022	986	0.022626	0.003614	2.36938e-255	0.10932
500,51	TL1ATSAR	47	39	47	39	0.018444	0.044917	0.23391	-0.137414	0.498818	0.501182	0.685454	NA	NA	NA	86	110	0.029378	0.01104	0.0324014	0.102012
500,51	UP1ATMSD	2163	2086	1511	1436	0.033432	0.032717	0.032835	0.003626	0.51261	0.48739	0.891608	NA	NA	NA	992	1033	0.032768	0.004742	0	0.149
500,51	UP2ATMSD	1554	1444	1296	1167	0.018077	0.01757	0.664023	0.003024	0.537767	0.462233	0.168134	NA	NA	NA	989	1009	0.016088	0.00311	2.36074e-145	0.074532
500,51	UPRE2AT	73	44	72	42	0.004973	0.024863	0.00862155	-0.118076	0.536647	0.463353	0.25455	NA	NA	NA	115	110	0.013869	0.005674	0.0770432	0.046305
500,51	UPRMOTIFIAT	348	305	322	283	0.005339	0.006622	0.430997	-0.006704	0.53093	0.46907	1	NA	NA	NA	614	638	0.006213	0.005638	0.000472789	0.003167
500,51	UPRMOTIFIIAT	408	328	394	310	0.00862	0.005944	0.068089	0.013943	0.540061	0.459939	0.761075	NA	NA	NA	713	703	0.007011	0.002635	0.23877	0.024093
500,51	WBBOXPCWRKY1	4126	4265	3250	3323	0.002987	0.00317	0.0977353	-0.001046	0.493785	0.506215	0.909992	NA	NA	NA	1013	993	0.003791	0.003236	0.136105	0.003126
500,51	W-box_promoter_motif	10113	10018	6037	5922	0.002382	0.003007	0.000473306	-0.003596	0.497219	0.502781	0.405277	NA	NA	NA	937	1046	0.003856	0.003519	0.270543	0.001929
500,51	W-box_promoter_motif_v2	18231	18240	7795	7916	0.003373	0.002586	1.04321e-107	0.004565	0.496565	0.503435	0.480433	NA	NA	NA	1073	971	0.001948	0.00482	0.00018401	-0.016603
500,51	Z-box_promoter_motif	196	208	194	203	0.003856	0.010507	0.00427595	-0.037547	0.48739	0.51261	1	NA	NA	NA	398	354	0.006909	0.000161	3.82413e-09	0.037624
50	cM1	1728	800	1561	742	0.008406	0.007893	0.433759	0.003	0.700102	0.299898	0.119377	NA	NA	NA	1011	1032	0.007976	0.005542	7.58609e-21	0.014286
50	cM10	325	783	309	743	0.006909	0.008278	0.911148	-0.007796	0.274973	0.725027	0.25478	NA	NA	NA	1007	991	0.007981	0.004316	5.17584e-22	0.021175
50	cM2	1629	1431	1503	1332	0.005449	0.0066	0.0176813	-0.006897	0.466446	0.533554	1.51235e-12	NA	NA	NA	1024	1062	0.008858	0.002991	1.46974e-73	0.034199
50	cM3, TATA-box_motif	3765	1873	3251	1395	0.008021	0.003821	2.35114e-21	0.02288	0.507472	0.492528	1.12369e-129	NA	NA	NA	1044	991	0.006215	0.011817	4.38232e-44	-0.031527
50	cM4	1735	713	1594	654	0.005083	0.003643	0.826392	0.008069	0.648094	0.351906	6.84698e-10	NA	NA	NA	1019	1005	0.003869	0.002263	8.42396e-09	0.008991
50	cM5	307	222	306	220	0.166091	0.091812	9.05952e-103	0.29979	0.685831	0.314169	9.41449e-07	NA	NA	NA	527	561	0.13302	0.001164	0	0.63013
50	cM6	535	1110	487	966	0.004768	0.007351	0.0246852	-0.015112	0.33004	0.66996	0.807719	NA	NA	NA	1031	997	0.006318	0.005884	3.45691e-07	0.002505
50	cM7	350	165	305	136	0.077756	0.103691	5.98476e-15	-0.116087	0.612958	0.387042	0.00357209	NA	NA	NA	465	482	0.087424	0.001606	0	0.424356
50	cM8	99	83	67	51	0.044041	0.023072	0.00242922	0.11864	0.541695	0.458305	1	NA	NA	NA	149	124	0.046908	0.003592	5.16821e-30	0.238684
50	cM9	254	101	251	99	0.002222	0.005538	0.0875853	-0.018298	0.705157	0.294843	0.807719	NA	NA	NA	350	335	-4.3e-05	0.003672	0.00130246	-0.021141

## Sheet: Legend
Sheets:
· “Motifs”: sequence definition string (forward and reverse-complement) and motif length for all motifs considered in this study; Assignment whether motif is a sub-sequence of a larger motif based on strict base matching including ambiguous base assignments; Assignment whether motif is a sub-sequence of a larger motif considering all possible variants associated with ambiguous bases.
· Core Promoter motifs: set of 10 reported core promoter motifs in Arabidopsis [46]
· “Mapping and co-expression stats”: mapping and co-expression result statistics for all motifs yielding valid results across all considered criteria with columns indicating:
1. Upstream – considered upstream region in base pairs;
2. Motif – motif identifier/name
3. N_pos – number of motif mapping occurrences in forward sequence direction to coding sequence strand upstream region;
4. N_neg - number of motif mapping occurrences in reverse-complement sequence direction to coding sequence strand upstream region;
5. N_genes_pos_mappings_only – number of genes with upstream sequence containing motif in forward direction only;
6. N_genes_neg_mappings_only – number of genes with upstream sequence containing motif in reverse-complement direction only;
7. cor_between_pos – average Pearson correlation coefficient of expression values between all N_genes_pos_mappings_only genes;
8. cor_between_neg – average Pearson correlation coefficient of expression values between all N_genes_neg_mappings_only genes;
9. p-value – Mann-Whitney test p-value of all correlation values averaged in cor_between_pos versus cor_between_neg, p-values represent raw p-values before correction for multiple testing;
10. Cohens_D – associated Cohen’s d effect size of correlation difference;
11. FractionFW – expected fraction of motif mapping in forward orientation determined based on sequence composition of considered upstream regional interval (Eq.1);
12. FractionRC – associated fraction of mappings in reverse-complement orientation;
13. p-orient_BH – p-value associated with mapping orientation preference based on binomial test of observed mappings (columns 3,4) with background probability taken from columns 11,12 (p-values Benjamini-Hochberg corrected for multiple testing per considered upstream region length)
14. N_genes_containing_element – number of genes containing motif in respective upstream region irrespective of motif orientation; i.e. in either forward or reverse-complement orientation;
15. N_sample_of_genes_not_containing element – set of genes not containing the motif at all; i.e. neither in forward nor reverse-complement orientation;
16. posEntr_+dir(10_bins_500upstream_only – PE positional entropy for motifs mapped in forward orientation (500bp upstream sequence length only);
17. posEntr_-dir(10_bins_500upstream_only – PE positional entropy for motifs mapped in reverse-complement orientation (500bp upstream sequence length only);
18. delta_Entropy – posEntr_+dir(10_bins_500upstream_only minus posEntr_-dir(10_bins_500upstream_only
19. cor_between_genes_containing_element,_regardless_of_direction_(max_1000) - average Pearson correlation coefficient of expression values between all (but maximally 1000 randomly sampled) genes of set N_genes_containing_element;
20. cor_between_genes_not_containing_elements_(max_1000) - average Pearson correlation coefficient of expression values between all (but maximally 1000 randomly sampled) genes of set N_sample_of_genes_not_containing element;
21. p-value.2 – Mann-Whitney test p-values of difference of pairwise correlation coefficient values averaged in cor_between_genes_containing_element,_regardless_of_direction_(max_1000); and cor_between_genes_not_containing_elements_(max_1000), p-values represent raw p-values before correction for multiple testing
22. Cohens_D.2 – associated Cohen’s d effect size;
